# Supplementary material for: OTUD5 promotes the growth of hepatocellular carcinoma by deubiquitinating and stabilizing SLC38A1
Source: Biol Direct. 2024 Apr 24;19:31. doi: 10.1186/s13062-024-00475-0 (PMC11041014; doi:10.1186/s13062-024-00475-0)
Supplement: Supplementary file 2 — Supplementary Material 2 [file 13062_2024_475_MOESM2_ESM.xlsx]

## Sheet: Sheet1
id	Accession	Description	Gene	Con1	Con2	Con3	shOTUD5-1	shOTUD5-2	shOTUD5-3	FC	Pvalue	Regulated	Biological process	Cellular component	Molecular function	KOG	K	KEGG_Pathways	IPRs	Subcellular_localization	signalP
2941	Q9H2H9	Sodium-coupled neutral amino acid transporter 1 OS=Homo sapiens OX=9606 GN=SLC38A1 PE=1 SV=1	SLC38A1	0.3401	0.3646	0.331	0.1243	0.2027	0.1246	0.4361	0.0309	down	GO:0150104 transport across blood-brain barrier;GO:0006865 amino acid transport;GO:0015804 neutral amino acid transport;GO:1902475 L-alpha-amino acid transmembrane transport;GO:0001504 neurotransmitter uptake;GO:0006868 glutamine transport;GO:0003333 amino acid transmembrane transport	GO:0005886 plasma membrane;GO:0005887 integral component of plasma membrane;GO:0016021 integral component of membrane;GO:0070062 extracellular exosome;GO:0016323 basolateral plasma membrane;GO:0043025 neuronal cell body;GO:0098591 external side of apical plasma membrane	GO:0015171 amino acid transmembrane transporter activity;GO:0015179 L-amino acid transmembrane transporter activity;GO:0015175 neutral amino acid transmembrane transporter activity;GO:0015186 L-glutamine transmembrane transporter activity;GO:0005295 neutral amino acid:sodium symporter activity;GO:0005283 amino acid:sodium symporter activity	E: Amino acid transport and metabolism	K14990	ko04724: Glutamatergic synapse;ko04727: GABAergic synapse	IPR013057: Amino acid transporter, transmembrane domain	Plasma membrane	--
591	P02794	Ferritin heavy chain OS=Homo sapiens OX=9606 GN=FTH1 PE=1 SV=2	FTH1	5.2188	4.8021	4.0145	2.1021	2.3787	1.816	0.4486	0.0019	down	GO:0006955 immune response;GO:0043312 neutrophil degranulation;GO:0008285 negative regulation of cell population proliferation;GO:0006879 cellular iron ion homeostasis;GO:0006826 iron ion transport;GO:0006880 intracellular sequestering of iron ion;GO:0048147 negative regulation of fibroblast proliferation	GO:0005737 cytoplasm;GO:0005634 nucleus;GO:0005576 extracellular region;GO:0005829 cytosol;GO:0070062 extracellular exosome;GO:1904813 ficolin-1-rich granule lumen;GO:1904724 tertiary granule lumen;GO:0044754 autolysosome;GO:0008043 intracellular ferritin complex	GO:0005506 iron ion binding;GO:0004322 ferroxidase activity;GO:0008199 ferric iron binding;GO:0008198 ferrous iron binding	P: Inorganic ion transport and metabolism	K00522	ko04216: Ferroptosis;ko04217: Necroptosis;ko04978: Mineral absorption	IPR008331: Ferritin/DPS protein domain;IPR009040: Ferritin-like diiron domain;IPR009078: Ferritin-like superfamily;IPR012347: Ferritin-like;IPR014034: Ferritin, conserved site	Cytoplasm	--
374	O75037	Kinesin-like protein KIF21B OS=Homo sapiens OX=9606 GN=KIF21B PE=1 SV=2	KIF21B	0.9785	0.8838	0	0.3812	0.4912	0.4643	0.4785	0.0041	down	GO:0007018 microtubule-based movement	GO:0030426 growth cone;GO:0005874 microtubule;GO:0031410 cytoplasmic vesicle;GO:0005871 kinesin complex;GO:0030425 dendrite	GO:0005524 ATP binding;GO:0016887 ATPase activity;GO:0008017 microtubule binding;GO:0003777 microtubule motor activity	Z: Cytoskeleton	K24185	--	IPR001680: WD40 repeat;IPR001752: Kinesin motor domain;IPR015943: WD40/YVTN repeat-like-containing domain superfamily;IPR019775: WD40 repeat, conserved site;IPR019821: Kinesin motor domain, conserved site;IPR027417: P-loop containing nucleoside triphosphate hydrolase;IPR036322: WD40-repeat-containing domain superfamily;IPR036961: Kinesin motor domain superfamily	Nucleus	--
3382	Q9Y2J0	Rabphilin-3A OS=Homo sapiens OX=9606 GN=RPH3A PE=1 SV=1	RPH3A	2.6121	1.7409	2.0193	1.0079	1.1869	0.9444	0.4926	0.0125	down	GO:0006886 intracellular protein transport;GO:0061669 spontaneous neurotransmitter secretion	GO:0005829 cytosol;GO:0045202 synapse;GO:0043005 neuron projection;GO:0030141 secretory granule;GO:0032991 protein-containing complex;GO:0030672 synaptic vesicle membrane;GO:0008021 synaptic vesicle;GO:0043197 dendritic spine;GO:0045211 postsynaptic membrane;GO:0019898 extrinsic component of membrane	GO:0005509 calcium ion binding;GO:0005544 calcium-dependent phospholipid binding;GO:0044877 protein-containing complex binding;GO:0005546 phosphatidylinositol-4,5-bisphosphate binding;GO:0008270 zinc ion binding;GO:0042301 phosphate ion binding;GO:0008430 selenium binding;GO:1901981 phosphatidylinositol phosphate binding;GO:0070679 inositol 1,4,5 trisphosphate binding	U: Intracellular trafficking, secretion, and vesicular transport	K19938	--	IPR000008: C2 domain;IPR001565: Synaptotagmin;IPR010911: Rab-binding domain;IPR011011: Zinc finger, FYVE/PHD-type;IPR013083: Zinc finger, RING/FYVE/PHD-type;IPR017455: Zinc finger, FYVE-related;IPR035892: C2 domain superfamily;IPR041282: FYVE-type zinc finger	Nucleus	--
2854	Q9BX66	Sorbin and SH3 domain-containing protein 1 OS=Homo sapiens OX=9606 GN=SORBS1 PE=1 SV=3	SORBS1	0.5513	0.5985	0.6186	0.3005	0.3939	0.2743	0.5478	0.0219	down	GO:0043149 stress fiber assembly;GO:0006936 muscle contraction;GO:1903078 positive regulation of protein localization to plasma membrane;GO:0046628 positive regulation of insulin receptor signaling pathway;GO:0032869 cellular response to insulin stimulus;GO:0008286 insulin receptor signaling pathway;GO:0045725 positive regulation of glycogen biosynthetic process;GO:0046889 positive regulation of …	GO:0005634 nucleus;GO:0005886 plasma membrane;GO:0005829 cytosol;GO:0005813 centrosome;GO:0005912 adherens junction;GO:0005925 focal adhesion;GO:0001725 stress fiber;GO:0045121 membrane raft;GO:0016363 nuclear matrix;GO:0005915 zonula adherens;GO:0030055 cell-substrate junction	GO:0003779 actin binding;GO:0008092 cytoskeletal protein binding;GO:0030159 signaling receptor complex adaptor activity;GO:0005158 insulin receptor binding	T: Signal transduction mechanisms	K06086	ko03320: PPAR signaling pathway;ko04520: Adherens junction;ko04910: Insulin signaling pathway	IPR001452: SH3 domain;IPR003127: SoHo domain;IPR035606: c-Cbl associated protein, SH3 domain;IPR035610: c-Cbl associated protein, SH3 domain 1;IPR035611: c-Cbl associated protein, SH3 domain 2;IPR036028: SH3-like domain superfamily	Nucleus	--
1998	Q15750	TGF-beta-activated kinase 1 and MAP3K7-binding protein 1 OS=Homo sapiens OX=9606 GN=TAB1 PE=1 SV=1	TAB1	5.1756	4.6237	3.5698	2.7795	2.6264	2.8655	0.6187	0.0446	down	GO:0038095 Fc-epsilon receptor signaling pathway;GO:0070498 interleukin-1-mediated signaling pathway;GO:0016579 protein deubiquitination;GO:0002223 stimulatory C-type lectin receptor signaling pathway;GO:0001701 in utero embryonic development;GO:0051092 positive regulation of NF-kappaB transcription factor activity;GO:0003279 cardiac septum development;GO:0060976 coronary vasculature development;…	GO:0005634 nucleus;GO:0005829 cytosol;GO:0016607 nuclear speck;GO:0032991 protein-containing complex;GO:0010008 endosome membrane	GO:0044877 protein-containing complex binding;GO:0004722 protein serine/threonine phosphatase activity;GO:0004724 magnesium-dependent protein serine/threonine phosphatase activity;GO:0008047 enzyme activator activity;GO:0019209 kinase activator activity;GO:0048273 mitogen-activated protein kinase p38 binding	T: Signal transduction mechanisms	K04403	ko04010: MAPK signaling pathway;ko04064: NF-kappa B signaling pathway;ko04380: Osteoclast differentiation;ko04620: Toll-like receptor signaling pathway;ko04621: NOD-like receptor signaling pathway;ko04668: TNF signaling pathway;ko05130: Pathogenic Escherichia coli infection;ko05131: Shigellosis;ko05132: Salmonella infection;ko05135: Yersinia infection;ko05140: Leishmaniasis;ko05145: Toxoplasmosis…	IPR001932: PPM-type phosphatase domain;IPR036457: PPM-type phosphatase domain superfamily	Nucleus	--
3471	Q9Y5Q9	General transcription factor 3C polypeptide 3 OS=Homo sapiens OX=9606 GN=GTF3C3 PE=1 SV=1	GTF3C3	0.1567	0.1803	0.2269	0.108	0.1301	0.1203	0.6356	0.036	down	GO:0006383 transcription by RNA polymerase III;GO:0042791 5S class rRNA transcription by RNA polymerase III;GO:0042797 tRNA transcription by RNA polymerase III	GO:0005654 nucleoplasm;GO:0005730 nucleolus;GO:0031965 nuclear membrane;GO:0000127 transcription factor TFIIIC complex	GO:0003677 DNA binding	K: Transcription	K15201	--	IPR011990: Tetratricopeptide-like helical domain superfamily;IPR019734: Tetratricopeptide repeat	Cytoplasm	--
1146	P40938	Replication factor C subunit 3 OS=Homo sapiens OX=9606 GN=RFC3 PE=1 SV=2	RFC3	0.6398	0.4559	0.467	0.4094	0.3074	0.3024	0.6522	0.045	down	GO:1901796 regulation of signal transduction by p53 class mediator;GO:0006283 transcription-coupled nucleotide-excision repair;GO:0006281 DNA repair;GO:0006260 DNA replication;GO:0032508 DNA duplex unwinding;GO:0019985 translesion synthesis;GO:0042769 DNA damage response, detection of DNA damage;GO:0033683 nucleotide-excision repair, DNA incision;GO:0006296 nucleotide-excision repair, DNA incisio…	GO:0005634 nucleus;GO:0005654 nucleoplasm;GO:0031390 Ctf18 RFC-like complex;GO:0005663 DNA replication factor C complex	GO:0003689 DNA clamp loader activity	D: Cell cycle control, cell division, chromosome partitioning;L: Replication, recombination and repair	K10756	ko03030: DNA replication;ko03420: Nucleotide excision repair;ko03430: Mismatch repair	IPR003593: AAA+ ATPase domain;IPR008921: DNA polymerase III, clamp loader complex, gamma/delta/delta subunit, C-terminal;IPR027417: P-loop containing nucleoside triphosphate hydrolase	Cytoplasm	--
1376	P53814	Smoothelin OS=Homo sapiens OX=9606 GN=SMTN PE=1 SV=7	SMTN	0.7257	0.7213	0.8049	0.4922	0.4953	0.4922	0.6571	0.007	down	GO:0030036 actin cytoskeleton organization;GO:0006939 smooth muscle contraction;GO:0007517 muscle organ development	GO:0005737 cytoplasm;GO:0005856 cytoskeleton;GO:0031941 filamentous actin;GO:0015629 actin cytoskeleton;GO:0005815 microtubule organizing center	GO:0003779 actin binding;GO:0008307 structural constituent of muscle	R: General function prediction only	K10314	--	IPR001715: Calponin homology domain;IPR022189: Smoothelin;IPR036872: CH domain superfamily	Nucleus	--
707	P09497	Clathrin light chain B OS=Homo sapiens OX=9606 GN=CLTB PE=1 SV=1	CLTB	1.0556	1.3184	1.4055	0.9152	0.742	0.8309	0.6583	0.0214	down	GO:0006886 intracellular protein transport;GO:0061024 membrane organization;GO:0072583 clathrin-dependent endocytosis;GO:0048268 clathrin coat assembly	GO:0005886 plasma membrane;GO:0005829 cytosol;GO:0043231 intracellular membrane-bounded organelle;GO:0098835 presynaptic endocytic zone membrane;GO:0030672 synaptic vesicle membrane;GO:0005802 trans-Golgi network;GO:0060170 ciliary membrane;GO:0045334 clathrin-coated endocytic vesicle;GO:0030130 clathrin coat of trans-Golgi network vesicle;GO:0030118 clathrin coat;GO:0030132 clathrin coat of coat…	GO:0005198 structural molecule activity;GO:0042277 peptide binding;GO:0032050 clathrin heavy chain binding	U: Intracellular trafficking, secretion, and vesicular transport	K04645	ko04142: Lysosome;ko04144: Endocytosis;ko04721: Synaptic vesicle cycle;ko04961: Endocrine and other factor-regulated calcium reabsorption;ko05016: Huntington disease;ko05100: Bacterial invasion of epithelial cells	IPR000996: Clathrin light chain	Cytoplasm	--
501	O95399	Urotensin-2 OS=Homo sapiens OX=9606 GN=UTS2 PE=1 SV=1	UTS2	12.4829	13.119	12.2262	9.521	8.6701	6.8867	0.6629	0.0433	down	GO:0007268 chemical synaptic transmission;GO:0007186 G protein-coupled receptor signaling pathway;GO:0006936 muscle contraction;GO:0097746 blood vessel diameter maintenance;GO:0008217 regulation of blood pressure	GO:0005576 extracellular region;GO:0005615 extracellular space;GO:0045202 synapse	GO:0005102 signaling receptor binding;GO:0005179 hormone activity	--	K05248	ko04080: Neuroactive ligand-receptor interaction	IPR001483: Urotensin II	Extracell	CS pos: 20-21. LLS-LP. Pr: 0.7010
2112	Q5T3I0	G patch domain-containing protein 4 OS=Homo sapiens OX=9606 GN=GPATCH4 PE=1 SV=2	GPATCH4	0.1009	0	0.0892	0	0.0678	0.0596	0.6699	0.0464	down	--	--	GO:0003723 RNA binding	A: RNA processing and modification;D: Cell cycle control, cell division, chromosome partitioning	K11135	--	IPR000467: G-patch domain	Nucleus	--
322	O43829	Zinc finger and BTB domain-containing protein 14 OS=Homo sapiens OX=9606 GN=ZBTB14 PE=1 SV=2	ZBTB14	1.3808	1.2816	1.006	0.7099	0.9088	0.8725	0.6791	0.0373	down	GO:0000122 negative regulation of transcription by RNA polymerase II;GO:0006357 regulation of transcription by RNA polymerase II;GO:0003279 cardiac septum development;GO:0060976 coronary vasculature development;GO:0003170 heart valve development;GO:0001822 kidney development;GO:0045892 negative regulation of transcription, DNA-templated	GO:0005634 nucleus;GO:0005829 cytosol;GO:0005654 nucleoplasm;GO:0005730 nucleolus;GO:0016235 aggresome	GO:0046872 metal ion binding;GO:0043565 sequence-specific DNA binding;GO:1990837 sequence-specific double-stranded DNA binding;GO:0003700 DNA-binding transcription factor activity;GO:0001227 DNA-binding transcription repressor activity, RNA polymerase II-specific;GO:0000978 RNA polymerase II cis-regulatory region sequence-specific DNA binding;GO:0000976 transcription regulatory region sequence-sp…	R: General function prediction only	K24804	--	IPR000210: BTB/POZ domain;IPR011333: SKP1/BTB/POZ domain superfamily;IPR013087: Zinc finger C2H2-type;IPR036236: Zinc finger C2H2 superfamily	Nucleus	--
691	P08670	Vimentin OS=Homo sapiens OX=9606 GN=VIM PE=1 SV=4	VIM	30.1298	28.0063	28.886	21.9391	21.3489	18.4802	0.7098	0.0134	down	GO:0071346 cellular response to interferon-gamma;GO:0043488 regulation of mRNA stability;GO:0016032 viral process;GO:0010977 negative regulation of neuron projection development;GO:0045727 positive regulation of translation;GO:0071222 cellular response to lipopolysaccharide;GO:0032967 positive regulation of collagen biosynthetic process;GO:0019221 cytokine-mediated signaling pathway;GO:0060395 SM…	GO:0005737 cytoplasm;GO:0005886 plasma membrane;GO:0005829 cytosol;GO:0031252 cell leading edge;GO:0005777 peroxisome;GO:1990904 ribonucleoprotein complex;GO:0005856 cytoskeleton;GO:0005925 focal adhesion;GO:0070062 extracellular exosome;GO:0045335 phagocytic vesicle;GO:0043005 neuron projection;GO:0016363 nuclear matrix;GO:0005844 polysome;GO:0005882 intermediate filament;GO:0045111 intermediate…	GO:0042802 identical protein binding;GO:0019904 protein domain specific binding;GO:0005200 structural constituent of cytoskeleton;GO:0003725 double-stranded RNA binding;GO:0097110 scaffold protein binding;GO:1990254 keratin filament binding;GO:0005212 structural constituent of eye lens	--	K07606	ko05169: Epstein-Barr virus infection;ko05206: MicroRNAs in cancer	IPR006821: Intermediate filament head, DNA-binding domain;IPR018039: Intermediate filament protein, conserved site;IPR039008: Intermediate filament, rod domain	Nucleus	--
2983	Q9H7C9	Mth938 domain-containing protein OS=Homo sapiens OX=9606 GN=AAMDC PE=1 SV=1	AAMDC	1.0087	0.8964	0.9451	0.6755	0.7175	0.6322	0.7105	0.0024	down	GO:0045600 positive regulation of fat cell differentiation	GO:0005737 cytoplasm	--	--	K18826	ko00310: Lysine degradation;ko01100: Metabolic pathways	IPR007523: NDUFAF3/Mth938 domain-containing protein;IPR034096: Mth938 domain-containing protein;IPR036748: MTH938-like superfamily	Cytoplasm	--
3177	Q9NZJ7	Mitochondrial carrier homolog 1 OS=Homo sapiens OX=9606 GN=MTCH1 PE=1 SV=1	MTCH1	0.2333	0.204	0.2458	0.1849	0.1405	0.1608	0.7118	0.0288	down	GO:0043065 positive regulation of apoptotic process;GO:0006915 apoptotic process;GO:0006919 activation of cysteine-type endopeptidase activity involved in apoptotic process;GO:0009966 regulation of signal transduction;GO:0045161 neuronal ion channel clustering	GO:0005739 mitochondrion;GO:0016021 integral component of membrane;GO:0005743 mitochondrial inner membrane	--	R: General function prediction only	K17885	--	IPR018108: Mitochondrial substrate/solute carrier;IPR023395: Mitochondrial carrier domain superfamily	Plasma membrane	--
1653	Q01628	Interferon-induced transmembrane protein 3 OS=Homo sapiens OX=9606 GN=IFITM3 PE=1 SV=2	IFITM3	1.2045	1.278	1.3209	1.0582	0.8989	0.8168	0.7293	0.0391	down	GO:0006955 immune response;GO:0009615 response to virus;GO:0046597 negative regulation of viral entry into host cell;GO:0051607 defense response to virus;GO:0045071 negative regulation of viral genome replication;GO:0032897 negative regulation of viral transcription;GO:0060337 type I interferon signaling pathway;GO:0035455 response to interferon-alpha;GO:0035456 response to interferon-beta;GO:003…	GO:0005886 plasma membrane;GO:0048471 perinuclear region of cytoplasm;GO:0016021 integral component of membrane;GO:0031902 late endosome membrane;GO:0005765 lysosomal membrane;GO:0032991 protein-containing complex	--	--	K06566	--	IPR007593: CD225/Dispanin family	Plasma membrane	--
2224	Q71RC2	La-related protein 4 OS=Homo sapiens OX=9606 GN=LARP4 PE=1 SV=3	LARP4	1.6932	1.8301	1.6986	1.1695	1.2818	1.4178	0.7409	0.0186	down	GO:0006412 translation;GO:0007010 cytoskeleton organization;GO:0045727 positive regulation of translation;GO:0010608 posttranscriptional regulation of gene expression;GO:0022604 regulation of cell morphogenesis	GO:0005829 cytosol;GO:0016020 membrane;GO:0010494 cytoplasmic stress granule	GO:0003723 RNA binding;GO:0003730 mRNA 3'-UTR binding;GO:0008143 poly(A) binding	T: Signal transduction mechanisms	K18763	--	IPR006630: La-type HTH domain;IPR034903: LARP4, RNA recognition motif;IPR035979: RNA-binding domain superfamily;IPR036388: Winged helix-like DNA-binding domain superfamily;IPR036390: Winged helix DNA-binding domain superfamily	Nucleus	--
2691	Q96PU5	E3 ubiquitin-protein ligase NEDD4-like OS=Homo sapiens OX=9606 GN=NEDD4L PE=1 SV=2	NEDD4L	0.338	0.3849	0.4306	0.2609	0.2624	0.3323	0.7418	0.0481	down	GO:0016567 protein ubiquitination;GO:0006511 ubiquitin-dependent protein catabolic process;GO:0000122 negative regulation of transcription by RNA polymerase II;GO:0030154 cell differentiation;GO:0043161 proteasome-mediated ubiquitin-dependent protein catabolic process;GO:0000209 protein polyubiquitination;GO:0034765 regulation of ion transmembrane transport;GO:1901380 negative regulation of potas…	GO:0005737 cytoplasm;GO:0005829 cytosol;GO:0005654 nucleoplasm;GO:0070062 extracellular exosome;GO:0005794 Golgi apparatus;GO:0005771 multivesicular body	GO:0004842 ubiquitin-protein transferase activity;GO:0061630 ubiquitin protein ligase activity;GO:0044325 ion channel binding;GO:0019870 potassium channel inhibitor activity;GO:0017080 sodium channel regulator activity;GO:0015459 potassium channel regulator activity;GO:0019871 sodium channel inhibitor activity	O: Posttranslational modification, protein turnover, chaperones	K13305	ko04120: Ubiquitin mediated proteolysis;ko04144: Endocytosis;ko04530: Tight junction;ko04960: Aldosterone-regulated sodium reabsorption	IPR000008: C2 domain;IPR000569: HECT domain;IPR001202: WW domain;IPR024928: E3 ubiquitin-protein ligase, SMURF1 type;IPR035892: C2 domain superfamily;IPR035983: HECT, E3 ligase catalytic domain;IPR036020: WW domain superfamily	Cytoplasm_Nucleus	--
1400	P55036	26S proteasome non-ATPase regulatory subunit 4 OS=Homo sapiens OX=9606 GN=PSMD4 PE=1 SV=1	PSMD4	3.2068	3.4911	3.3801	2.4584	2.7316	2.3427	0.7474	0.01	down	GO:0038095 Fc-epsilon receptor signaling pathway;GO:0002479 antigen processing and presentation of exogenous peptide antigen via MHC class I, TAP-dependent;GO:0031145 anaphase-promoting complex-dependent catabolic process;GO:0070498 interleukin-1-mediated signaling pathway;GO:0000165 MAPK cascade;GO:0090090 negative regulation of canonical Wnt signaling pathway;GO:0010972 negative regulation of G…	GO:0005634 nucleus;GO:0005829 cytosol;GO:0005654 nucleoplasm;GO:0022624 proteasome accessory complex;GO:0000502 proteasome complex;GO:0008540 proteasome regulatory particle, base subcomplex	GO:0042802 identical protein binding;GO:0003723 RNA binding;GO:0031593 polyubiquitin modification-dependent protein binding	O: Posttranslational modification, protein turnover, chaperones	K03029	ko03050: Proteasome;ko05010: Alzheimer disease;ko05012: Parkinson disease;ko05014: Amyotrophic lateral sclerosis;ko05016: Huntington disease;ko05017: Spinocerebellar ataxia;ko05020: Prion disease;ko05022: Pathways of neurodegeneration - multiple diseases;ko05169: Epstein-Barr virus infection	IPR002035: von Willebrand factor, type A;IPR003903: Ubiquitin interacting motif;IPR036465: von Willebrand factor A-like domain superfamily	Cytoskeleton	--
2008	Q15942	Zyxin OS=Homo sapiens OX=9606 GN=ZYX PE=1 SV=1	ZYX	5.1119	5.555	4.6466	3.9057	3.6838	3.9103	0.751	0.0206	down	GO:0043149 stress fiber assembly;GO:0071346 cellular response to interferon-gamma;GO:0007165 signal transduction;GO:0016032 viral process;GO:0007267 cell-cell signaling;GO:0007229 integrin-mediated signaling pathway;GO:0050727 regulation of inflammatory response;GO:0007160 cell-matrix adhesion;GO:0007179 transforming growth factor beta receptor signaling pathway	GO:0005737 cytoplasm;GO:0005634 nucleus;GO:0005829 cytosol;GO:0005912 adherens junction;GO:0005925 focal adhesion;GO:0001725 stress fiber;GO:0045335 phagocytic vesicle	GO:0003723 RNA binding;GO:0046872 metal ion binding	T: Signal transduction mechanisms	K06273	ko04510: Focal adhesion	IPR001781: Zinc finger, LIM-type	Nucleus	--
245	O15258	Protein RER1 OS=Homo sapiens OX=9606 GN=RER1 PE=1 SV=1	RER1	1.0219	1.1528	1.1903	0.8747	0.8162	0.8541	0.7563	0.0151	down	GO:0006890 retrograde vesicle-mediated transport, Golgi to endoplasmic reticulum;GO:1903078 positive regulation of protein localization to plasma membrane;GO:0006621 protein retention in ER lumen;GO:0071340 skeletal muscle acetylcholine-gated channel clustering	GO:0005886 plasma membrane;GO:0005783 endoplasmic reticulum;GO:0005794 Golgi apparatus;GO:0009986 cell surface;GO:0005793 endoplasmic reticulum-Golgi intermediate compartment;GO:0030173 integral component of Golgi membrane	GO:0033130 acetylcholine receptor binding	U: Intracellular trafficking, secretion, and vesicular transport	K04624	ko04742: Taste transduction	IPR004932: Retrieval of early ER protein Rer1	Plasma membrane	--
460	O94886	CSC1-like protein 1 OS=Homo sapiens OX=9606 GN=TMEM63A PE=1 SV=3	TMEM63A	15.7538	15.2177	17.5451	11.2422	12.2501	13.6121	0.7648	0.0205	down	GO:0043312 neutrophil degranulation	GO:0005886 plasma membrane;GO:0016021 integral component of membrane;GO:0043231 intracellular membrane-bounded organelle;GO:0070062 extracellular exosome;GO:0035579 specific granule membrane;GO:0070821 tertiary granule membrane;GO:0005765 lysosomal membrane;GO:0034451 centriolar satellite	GO:0003676 nucleic acid binding;GO:0005227 calcium activated cation channel activity;GO:0008381 mechanosensitive ion channel activity;GO:1990760 osmolarity-sensing cation channel activity	R: General function prediction only	K21989	--	IPR003864: Calcium-dependent channel, 7TM region, putative phosphate;IPR012677: Nucleotide-binding alpha-beta plait domain superfamily;IPR027815: 10TM putative phosphate transporter, cytosolic domain;IPR032880: Calcium permeable stress-gated cation channel 1, N-terminal transmembrane domain;IPR035979: RNA-binding domain superfamily	Plasma membrane	--
1464	P61024	Cyclin-dependent kinases regulatory subunit 1 OS=Homo sapiens OX=9606 GN=CKS1B PE=1 SV=1	CKS1B	0.6455	0.5476	0.5501	0.4692	0.4371	0.4547	0.7807	0.0327	down	GO:0007049 cell cycle;GO:0007346 regulation of mitotic cell cycle;GO:0051301 cell division;GO:0045737 positive regulation of cyclin-dependent protein serine/threonine kinase activity	GO:0005654 nucleoplasm;GO:0000307 cyclin-dependent protein kinase holoenzyme complex;GO:0019005 SCF ubiquitin ligase complex	GO:0019901 protein kinase binding;GO:0042393 histone binding;GO:0043130 ubiquitin binding;GO:0061575 cyclin-dependent protein serine/threonine kinase activator activity	D: Cell cycle control, cell division, chromosome partitioning	K02219	ko05200: Pathways in cancer;ko05222: Small cell lung cancer	IPR000789: Cyclin-dependent kinase, regulatory subunit;IPR036858: Cyclin-dependent kinase, regulatory subunit superfamily	Nucleus	--
1488	P61619	Protein transport protein Sec61 subunit alpha isoform 1 OS=Homo sapiens OX=9606 GN=SEC61A1 PE=1 SV=2	SEC61A1	5.0601	5.9904	5.7916	4.3917	4.1407	4.6939	0.7853	0.023	down	GO:0007029 endoplasmic reticulum organization;GO:0045047 protein targeting to ER;GO:0006620 posttranslational protein targeting to endoplasmic reticulum membrane;GO:0006614 SRP-dependent cotranslational protein targeting to membrane;GO:0006613 cotranslational protein targeting to membrane;GO:0031204 posttranslational protein targeting to membrane, translocation;GO:0006616 SRP-dependent cotranslat…	GO:0005829 cytosol;GO:0005789 endoplasmic reticulum membrane;GO:0016020 membrane;GO:0005783 endoplasmic reticulum;GO:0030176 integral component of endoplasmic reticulum membrane;GO:0005784 Sec61 translocon complex	GO:0008320 protein transmembrane transporter activity;GO:0043022 ribosome binding;GO:0005262 calcium channel activity;GO:0005048 signal sequence binding	O: Posttranslational modification, protein turnover, chaperones;U: Intracellular trafficking, secretion, and vesicular transport	K10956	ko03060: Protein export;ko04141: Protein processing in endoplasmic reticulum;ko04145: Phagosome;ko05110: Vibrio cholerae infection	IPR002208: SecY/SEC61-alpha family;IPR019561: Translocon Sec61/SecY, plug domain;IPR023201: SecY domain superfamily;IPR030659: SecY conserved site	Plasma membrane	--
1338	P52292	Importin subunit alpha-1 OS=Homo sapiens OX=9606 GN=KPNA2 PE=1 SV=1	KPNA2	6.8638	7.5897	6.7408	6.1326	5.3345	5.2125	0.787	0.0219	down	GO:0006607 NLS-bearing protein import into nucleus;GO:0019054 modulation by virus of host cellular process;GO:0075506 entry of viral genome into host nucleus through nuclear pore complex via importin;GO:1903902 positive regulation of viral life cycle;GO:0006259 DNA metabolic process;GO:0099527 postsynapse to nucleus signaling pathway;GO:0000018 regulation of DNA recombination	GO:0005737 cytoplasm;GO:0005634 nucleus;GO:0005829 cytosol;GO:0005789 endoplasmic reticulum membrane;GO:0016020 membrane;GO:0005654 nucleoplasm;GO:0000139 Golgi membrane;GO:0043657 host cell;GO:0098978 glutamatergic synapse;GO:0098892 extrinsic component of postsynaptic specialization membrane	GO:0003723 RNA binding;GO:0061608 nuclear import signal receptor activity;GO:0008139 nuclear localization sequence binding;GO:0042826 histone deacetylase binding	U: Intracellular trafficking, secretion, and vesicular transport	K15043	ko05164: Influenza A;ko05207: Chemical carcinogenesis - receptor activation	IPR000225: Armadillo;IPR002652: Importin-alpha, importin-beta-binding domain;IPR011989: Armadillo-like helical;IPR016024: Armadillo-type fold;IPR024931: Importin subunit alpha;IPR032413: Atypical Arm repeat;IPR036975: Importin-alpha, importin-beta-binding domain superfamily	Cytoplasm_Nucleus	--
2156	Q6IAA8	Ragulator complex protein LAMTOR1 OS=Homo sapiens OX=9606 GN=LAMTOR1 PE=1 SV=2	LAMTOR1	0.3423	0.3305	0	0.2584	0.2749	0	0.7928	0.0393	down	GO:0043312 neutrophil degranulation;GO:0007040 lysosome organization;GO:0071230 cellular response to amino acid stimulus;GO:0042632 cholesterol homeostasis;GO:0007050 cell cycle arrest;GO:0032008 positive regulation of TOR signaling;GO:0016241 regulation of macroautophagy;GO:0032418 lysosome localization;GO:0043410 positive regulation of MAPK cascade;GO:0016197 endosomal transport;GO:0007032 endo…	GO:0005886 plasma membrane;GO:0031902 late endosome membrane;GO:0070062 extracellular exosome;GO:0045121 membrane raft;GO:0035579 specific granule membrane;GO:0005765 lysosomal membrane;GO:0005764 lysosome;GO:0035577 azurophil granule membrane;GO:0071986 Ragulator complex;GO:0101003 ficolin-1-rich granule membrane	GO:0051020 GTPase binding	--	K20397	ko04150: mTOR signaling pathway	IPR028209: LAMTOR1/MEH1	Cytoplasm_Nucleus	--
3414	Q9Y3A6	Transmembrane emp24 domain-containing protein 5 OS=Homo sapiens OX=9606 GN=TMED5 PE=1 SV=1	TMED5	1.7167	1.7172	1.4808	1.335	1.2755	1.3056	0.7968	0.0374	down	GO:0006886 intracellular protein transport;GO:0006888 endoplasmic reticulum to Golgi vesicle-mediated transport;GO:0090161 Golgi ribbon formation;GO:0007030 Golgi organization	GO:0005789 endoplasmic reticulum membrane;GO:0016021 integral component of membrane;GO:0005783 endoplasmic reticulum;GO:0005794 Golgi apparatus;GO:0033116 endoplasmic reticulum-Golgi intermediate compartment membrane;GO:0070971 endoplasmic reticulum exit site;GO:0005793 endoplasmic reticulum-Golgi intermediate compartment;GO:0005801 cis-Golgi network;GO:0030134 COPII-coated ER to Golgi transport …	--	U: Intracellular trafficking, secretion, and vesicular transport	K14825	--	IPR009038: GOLD domain;IPR036598: GOLD domain superfamily	Extracell	CS pos: 27-28. AAG-FT. Pr: 0.4259
3419	Q9Y3B8	Oligoribonuclease, mitochondrial OS=Homo sapiens OX=9606 GN=REXO2 PE=1 SV=3	REXO2	0.5498	0.5347	0.5039	0.4608	0.4243	0.3827	0.7981	0.0341	down	GO:0006139 nucleobase-containing compound metabolic process;GO:0009117 nucleotide metabolic process	GO:0005739 mitochondrion;GO:0005634 nucleus;GO:0005730 nucleolus;GO:0005925 focal adhesion;GO:0005758 mitochondrial intermembrane space;GO:0005759 mitochondrial matrix	GO:0003676 nucleic acid binding;GO:0008408 3'-5' exonuclease activity;GO:0000175 3'-5'-exoribonuclease activity	A: RNA processing and modification	K13288	ko03008: Ribosome biogenesis in eukaryotes	IPR012337: Ribonuclease H-like superfamily;IPR013520: Exonuclease, RNase T/DNA polymerase III;IPR022894: Oligoribonuclease;IPR036397: Ribonuclease H superfamily	Cytoplasm	--
680	P08195	4F2 cell-surface antigen heavy chain OS=Homo sapiens OX=9606 GN=SLC3A2 PE=1 SV=3	SLC3A2	5.0764	5.3761	5.1037	4.0348	3.8734	4.5177	0.7988	0.0262	down	GO:0050900 leukocyte migration;GO:0006816 calcium ion transport;GO:0005975 carbohydrate metabolic process;GO:0006865 amino acid transport;GO:1904273 L-alanine import across plasma membrane;GO:1902475 L-alpha-amino acid transmembrane transport;GO:1903801 L-leucine import across plasma membrane;GO:0098713 leucine import across plasma membrane;GO:0015823 phenylalanine transport;GO:0043330 response t…	GO:0005886 plasma membrane;GO:0005829 cytosol;GO:0016020 membrane;GO:0016021 integral component of membrane;GO:0005654 nucleoplasm;GO:0070062 extracellular exosome;GO:0009925 basal plasma membrane;GO:0016324 apical plasma membrane;GO:0016323 basolateral plasma membrane;GO:0005765 lysosomal membrane;GO:0042470 melanosome;GO:0009986 cell surface;GO:0030054 cell junction;GO:1990184 amino acid transp…	GO:0045296 cadherin binding;GO:0003723 RNA binding;GO:0003725 double-stranded RNA binding;GO:0015175 neutral amino acid transmembrane transporter activity;GO:0003824 catalytic activity;GO:0015173 aromatic amino acid transmembrane transporter activity;GO:0005432 calcium:sodium antiporter activity;GO:0015180 L-alanine transmembrane transporter activity;GO:0015190 L-leucine transmembrane transporter…	G: Carbohydrate transport and metabolism	K06519	ko04150: mTOR signaling pathway;ko04216: Ferroptosis;ko04974: Protein digestion and absorption	IPR006047: Glycosyl hydrolase, family 13, catalytic domain;IPR013780: Glycosyl hydrolase, all-beta;IPR017853: Glycoside hydrolase superfamily;IPR031984: Solute carrier family 3 member 2, N-terminal domain	Endoplasmic reticulum	--
740	P11047	Laminin subunit gamma-1 OS=Homo sapiens OX=9606 GN=LAMC1 PE=1 SV=3	LAMC1	0.9901	0.9613	0.9441	0.7681	0.7922	0.7527	0.7988	0.0004	down	GO:0043687 post-translational protein modification;GO:0065003 protein-containing complex assembly;GO:0009887 animal organ morphogenesis;GO:0007155 cell adhesion;GO:0044267 cellular protein metabolic process;GO:0022617 extracellular matrix disassembly;GO:0016477 cell migration;GO:0035633 maintenance of blood-brain barrier;GO:0050679 positive regulation of epithelial cell proliferation;GO:0030198 e…	GO:0005576 extracellular region;GO:0005615 extracellular space;GO:0070062 extracellular exosome;GO:0005604 basement membrane;GO:0005788 endoplasmic reticulum lumen;GO:0062023 collagen-containing extracellular matrix;GO:0005606 laminin-1 complex;GO:0043259 laminin-10 complex;GO:0043260 laminin-11 complex	GO:0005201 extracellular matrix structural constituent	W: Extracellular structures	K05635	ko04151: PI3K-Akt signaling pathway;ko04510: Focal adhesion;ko04512: ECM-receptor interaction;ko05020: Prion disease;ko05145: Toxoplasmosis;ko05146: Amoebiasis;ko05165: Human papillomavirus infection;ko05200: Pathways in cancer;ko05222: Small cell lung cancer	IPR000034: Laminin IV;IPR000742: EGF-like domain;IPR002049: Laminin-type EGF domain;IPR008211: Laminin, N-terminal	Extracell	CS pos: 35-36. AQA-AM. Pr: 0.6714
2377	Q8N7H5	RNA polymerase II-associated factor 1 homolog OS=Homo sapiens OX=9606 GN=PAF1 PE=1 SV=2	PAF1	0.391	0.3351	0.3738	0.3194	0.2878	0.2766	0.8035	0.0254	down	GO:0016567 protein ubiquitination;GO:0000122 negative regulation of transcription by RNA polymerase II;GO:0006366 transcription by RNA polymerase II;GO:0034504 protein localization to nucleus;GO:0016055 Wnt signaling pathway;GO:0019827 stem cell population maintenance;GO:0006368 transcription elongation from RNA polymerase II promoter;GO:0006378 mRNA polyadenylation;GO:0071222 cellular response t…	GO:0005737 cytoplasm;GO:0016020 membrane;GO:0005654 nucleoplasm;GO:0030054 cell junction;GO:0035327 transcriptionally active chromatin;GO:0016593 Cdc73/Paf1 complex	GO:0003682 chromatin binding;GO:0000993 RNA polymerase II complex binding	K: Transcription	K15174	--	IPR007133: RNA polymerase II associated factor Paf1	Nucleus	--
1581	P67936	Tropomyosin alpha-4 chain OS=Homo sapiens OX=9606 GN=TPM4 PE=1 SV=3	TPM4	38.2708	39.8195	40.9882	32.0123	34.4415	29.4746	0.8056	0.0256	down	GO:0007015 actin filament organization;GO:0006936 muscle contraction;GO:0001649 osteoblast differentiation;GO:0030049 muscle filament sliding	GO:0005829 cytosol;GO:0016020 membrane;GO:0005856 cytoskeleton;GO:0005925 focal adhesion;GO:0001725 stress fiber;GO:0070062 extracellular exosome;GO:0030863 cortical cytoskeleton;GO:0005884 actin filament;GO:0002102 podosome;GO:0005862 muscle thin filament tropomyosin	GO:0005509 calcium ion binding;GO:0042802 identical protein binding;GO:0042803 protein homodimerization activity;GO:0051015 actin filament binding;GO:0046982 protein heterodimerization activity;GO:0008307 structural constituent of muscle	Z: Cytoskeleton	K10375	ko04260: Cardiac muscle contraction;ko04261: Adrenergic signaling in cardiomyocytes;ko05410: Hypertrophic cardiomyopathy;ko05414: Dilated cardiomyopathy	IPR000533: Tropomyosin;IPR014751: DNA repair protein XRCC4-like, C-terminal	Cytoplasm	--
3099	Q9NUI1	Peroxisomal 2,4-dienoyl-CoA reductase [(3E)-enoyl-CoA-producing] OS=Homo sapiens OX=9606 GN=DECR2 PE=1 SV=1	DECR2	1.3527	1.1785	1.3695	1.1347	1.0287	1.0167	0.8153	0.031	down	GO:0006636 unsaturated fatty acid biosynthetic process;GO:0006625 protein targeting to peroxisome;GO:0033540 fatty acid beta-oxidation using acyl-CoA oxidase	GO:0005829 cytosol;GO:0005778 peroxisomal membrane	GO:0008670 2,4-dienoyl-CoA reductase (NADPH) activity;GO:0019166 trans-2-enoyl-CoA reductase (NADPH) activity	R: General function prediction only	K13237	ko04146: Peroxisome	IPR002347: Short-chain dehydrogenase/reductase SDR;IPR036291: NAD(P)-binding domain superfamily	Cytoplasm	--
2350	Q8N1I0	Dedicator of cytokinesis protein 4 OS=Homo sapiens OX=9606 GN=DOCK4 PE=1 SV=3	DOCK4	0.3029	0.2987	0.2722	0.2246	0.2235	0.2653	0.8164	0.0466	down	GO:0007264 small GTPase mediated signal transduction;GO:1904754 positive regulation of vascular associated smooth muscle cell migration;GO:0060326 cell chemotaxis;GO:1904694 negative regulation of vascular associated smooth muscle contraction	GO:0005886 plasma membrane;GO:0005829 cytosol;GO:0016020 membrane;GO:0005730 nucleolus;GO:0005794 Golgi apparatus;GO:0032420 stereocilium;GO:0032421 stereocilium bundle	GO:0005096 GTPase activator activity;GO:0017124 SH3 domain binding;GO:0030165 PDZ domain binding;GO:0030971 receptor tyrosine kinase binding	T: Signal transduction mechanisms	K17697	ko04015: Rap1 signaling pathway	IPR001452: SH3 domain;IPR027007: C2 DOCK-type domain;IPR027357: DOCKER domain;IPR032376: Dedicator of cytokinesis, N-terminal domain;IPR035769: Dedicator of cytokinesis 4, SH3 domain;IPR035892: C2 domain superfamily;IPR036028: SH3-like domain superfamily;IPR037811: Dedicator of cytokinesis B, C2 domain;IPR042455: Dedicator of cytokinesis, N-terminal, subdomain 1;IPR043161: Dedicator of cytokinesi…	Cytoplasm	--
1792	Q13310	Polyadenylate-binding protein 4 OS=Homo sapiens OX=9606 GN=PABPC4 PE=1 SV=1	PABPC4	2.0778	2.2945	1.9263	1.8724	1.6966	1.6488	0.8284	0.0461	down	GO:0007596 blood coagulation;GO:0043488 regulation of mRNA stability;GO:0006412 translation;GO:0006396 RNA processing;GO:0006401 RNA catabolic process;GO:0061515 myeloid cell development	GO:0005737 cytoplasm;GO:0005634 nucleus;GO:0005829 cytosol;GO:1990904 ribonucleoprotein complex;GO:0010494 cytoplasmic stress granule	GO:0003723 RNA binding;GO:0003730 mRNA 3'-UTR binding;GO:0008143 poly(A) binding;GO:0008266 poly(U) RNA binding	A: RNA processing and modification;J: Translation, ribosomal structure and biogenesis	K13126	ko03013: RNA transport;ko03015: mRNA surveillance pathway;ko03018: RNA degradation	IPR000504: RNA recognition motif domain;IPR002004: Polyadenylate-binding protein/Hyperplastic disc protein;IPR003954: RNA recognition motif domain, eukaryote;IPR006515: Polyadenylate binding protein, human types 1, 2, 3, 4;IPR012677: Nucleotide-binding alpha-beta plait domain superfamily;IPR035979: RNA-binding domain superfamily;IPR036053: PABC (PABP) domain;IPR045305: PABP, RNA recognition motif…	Nucleus	--
1033	P30740	Leukocyte elastase inhibitor OS=Homo sapiens OX=9606 GN=SERPINB1 PE=1 SV=1	SERPINB1	7.158	8.116	7.2912	8.9185	9.4073	8.7866	1.2015	0.0245	up	GO:0043312 neutrophil degranulation;GO:0010951 negative regulation of endopeptidase activity;GO:0032691 negative regulation of interleukin-1 beta production;GO:0044342 type B pancreatic cell proliferation	GO:0005576 extracellular region;GO:0005615 extracellular space;GO:0016020 membrane;GO:0070062 extracellular exosome;GO:0034774 secretory granule lumen;GO:0062023 collagen-containing extracellular matrix;GO:0036464 cytoplasmic ribonucleoprotein granule	GO:0004867 serine-type endopeptidase inhibitor activity;GO:0030414 peptidase inhibitor activity	V: Defense mechanisms	K23425	--	IPR023795: Serpin, conserved site;IPR023796: Serpin domain;IPR036186: Serpin superfamily;IPR042178: Serpin superfamily, domain 1;IPR042185: Serpin superfamily, domain 2	Cytoplasm	--
1249	P49327	Fatty acid synthase OS=Homo sapiens OX=9606 GN=FASN PE=1 SV=3	FASN	149.761	159.452	157.889	189.661	186.081	187.206	1.2052	0.0069	up	GO:0006631 fatty acid metabolic process;GO:0030224 monocyte differentiation;GO:0046949 fatty-acyl-CoA biosynthetic process;GO:0045540 regulation of cholesterol biosynthetic process;GO:0006633 fatty acid biosynthetic process;GO:0008611 ether lipid biosynthetic process;GO:0001649 osteoblast differentiation;GO:0090557 establishment of endothelial intestinal barrier;GO:0071353 cellular response to in…	GO:0005886 plasma membrane;GO:0005829 cytosol;GO:0016020 membrane;GO:0070062 extracellular exosome;GO:0005794 Golgi apparatus;GO:0042470 melanosome;GO:0042587 glycogen granule	GO:0045296 cadherin binding;GO:0042802 identical protein binding;GO:0003723 RNA binding;GO:0008659 (3R)-hydroxymyristoyl-[acyl-carrier-protein] dehydratase activity;GO:0008693 3-hydroxydecanoyl-[acyl-carrier-protein] dehydratase activity;GO:0047451 3-hydroxyoctanoyl-[acyl-carrier-protein] dehydratase activity;GO:0004317 3-hydroxypalmitoyl-[acyl-carrier-protein] dehydratase activity;GO:0102131 3-o…	I: Lipid transport and metabolism	K00665	ko00061: Fatty acid biosynthesis;ko01100: Metabolic pathways;ko01212: Fatty acid metabolism;ko04152: AMPK signaling pathway;ko04910: Insulin signaling pathway	IPR001031: Thioesterase;IPR001227: Acyl transferase domain superfamily;IPR006162: Phosphopantetheine attachment site;IPR009081: Phosphopantetheine binding ACP domain;IPR011032: GroES-like superfamily;IPR013149: Alcohol dehydrogenase-like, C-terminal;IPR013217: Methyltransferase type 12;IPR013968: Polyketide synthase, ketoreductase domain;IPR014030: Beta-ketoacyl synthase, N-terminal;IPR014031: Be…	Cytoplasm	--
225	O15027	Protein transport protein Sec16A OS=Homo sapiens OX=9606 GN=SEC16A PE=1 SV=4	SEC16A	1.6036	1.8866	1.6358	2.0042	2.1908	2.0128	1.2111	0.0428	up	GO:0006914 autophagy;GO:0048208 COPII vesicle coating;GO:0006888 endoplasmic reticulum to Golgi vesicle-mediated transport;GO:0072659 protein localization to plasma membrane;GO:0034976 response to endoplasmic reticulum stress;GO:0007029 endoplasmic reticulum organization;GO:0007030 Golgi organization;GO:0043000 Golgi to plasma membrane CFTR protein transport;GO:0070863 positive regulation of prot…	GO:0005829 cytosol;GO:0005789 endoplasmic reticulum membrane;GO:0048471 perinuclear region of cytoplasm;GO:0031090 organelle membrane;GO:0005783 endoplasmic reticulum;GO:0005794 Golgi apparatus;GO:0000139 Golgi membrane;GO:0012507 ER to Golgi transport vesicle membrane;GO:0070971 endoplasmic reticulum exit site	--	K: Transcription	K20353	--	IPR024298: Ancestral coatomer element 1, Sec16/Sec31;IPR024340: Sec16, central conserved domain	Nucleus	--
2991	Q9H8Y8	Golgi reassembly-stacking protein 2 OS=Homo sapiens OX=9606 GN=GORASP2 PE=1 SV=3	GORASP2	0.9734	0.8674	0.8403	1.0164	1.1664	1.0778	1.2161	0.0313	up	GO:0030154 cell differentiation;GO:0007283 spermatogenesis;GO:0006996 organelle organization;GO:0034976 response to endoplasmic reticulum stress;GO:0007030 Golgi organization;GO:0070925 organelle assembly;GO:0061951 establishment of protein localization to plasma membrane	GO:0005789 endoplasmic reticulum membrane;GO:0016020 membrane;GO:0005794 Golgi apparatus;GO:0000139 Golgi membrane	--	U: Intracellular trafficking, secretion, and vesicular transport	--	--	IPR024958: GRASP-type PDZ domain;IPR036034: PDZ superfamily	Nucleus	--
1026	P30405	Peptidyl-prolyl cis-trans isomerase F, mitochondrial OS=Homo sapiens OX=9606 GN=PPIF PE=1 SV=1	PPIF	0.332	0.3656	0.3577	0.4116	0.402	0.4718	1.218	0.0385	up	GO:0043066 negative regulation of apoptotic process;GO:0008637 apoptotic mitochondrial changes;GO:0070266 necroptotic process;GO:0090200 positive regulation of release of cytochrome c from mitochondria;GO:0006457 protein folding;GO:0000413 protein peptidyl-prolyl isomerization;GO:0090201 negative regulation of release of cytochrome c from mitochondria;GO:0002931 response to ischemia;GO:0071277 ce…	GO:0005739 mitochondrion;GO:0005737 cytoplasm;GO:0016020 membrane;GO:0043231 intracellular membrane-bounded organelle;GO:0005759 mitochondrial matrix;GO:0005743 mitochondrial inner membrane;GO:0005757 mitochondrial permeability transition pore complex	GO:0003755 peptidyl-prolyl cis-trans isomerase activity;GO:0016018 cyclosporin A binding	O: Posttranslational modification, protein turnover, chaperones	K09565	ko04020: Calcium signaling pathway;ko04022: cGMP-PKG signaling pathway;ko04613: Neutrophil extracellular trap formation;ko05010: Alzheimer disease;ko05012: Parkinson disease;ko05016: Huntington disease;ko05017: Spinocerebellar ataxia;ko05020: Prion disease;ko05022: Pathways of neurodegeneration - multiple diseases;ko05145: Toxoplasmosis;ko05415: Diabetic cardiomyopathy	IPR002130: Cyclophilin-type peptidyl-prolyl cis-trans isomerase domain;IPR020892: Cyclophilin-type peptidyl-prolyl cis-trans isomerase, conserved site;IPR029000: Cyclophilin-like domain superfamily	Mitochondrion	--
1317	P51570	Galactokinase OS=Homo sapiens OX=9606 GN=GALK1 PE=1 SV=1	GALK1	0.9976	1.0145	0.9966	1.1715	1.3062	1.2126	1.2265	0.0213	up	GO:0019388 galactose catabolic process;GO:0006012 galactose metabolic process;GO:0019402 galactitol metabolic process;GO:0061623 glycolytic process from galactose	GO:0005737 cytoplasm;GO:0005829 cytosol;GO:0016020 membrane;GO:0070062 extracellular exosome	GO:0005524 ATP binding;GO:0004335 galactokinase activity;GO:0005534 galactose binding	G: Carbohydrate transport and metabolism	K00849	ko00052: Galactose metabolism;ko00520: Amino sugar and nucleotide sugar metabolism;ko01100: Metabolic pathways	IPR000705: Galactokinase;IPR006203: GHMP kinase, ATP-binding, conserved site;IPR006204: GHMP kinase N-terminal domain;IPR006206: Mevalonate/galactokinase;IPR013750: GHMP kinase, C-terminal domain;IPR014721: Ribosomal protein S5 domain 2-type fold, subgroup;IPR019539: Galactokinase, N-terminal domain;IPR019741: Galactokinase, conserved site;IPR020568: Ribosomal protein S5 domain 2-type fold;IPR036…	Nucleus	--
2556	Q93099	Homogentisate 1,2-dioxygenase OS=Homo sapiens OX=9606 GN=HGD PE=1 SV=2	HGD	11.5253	10.7132	11.6069	14.855	13.7602	13.0957	1.2324	0.0125	up	GO:0006520 cellular amino acid metabolic process;GO:0006559 L-phenylalanine catabolic process;GO:0006572 tyrosine catabolic process	GO:0005737 cytoplasm;GO:0005829 cytosol;GO:0070062 extracellular exosome	GO:0042802 identical protein binding;GO:0046872 metal ion binding;GO:0004411 homogentisate 1,2-dioxygenase activity	E: Amino acid transport and metabolism	K00451	ko00350: Tyrosine metabolism;ko01100: Metabolic pathways	IPR005708: Homogentisate 1,2-dioxygenase;IPR011051: RmlC-like cupin domain superfamily;IPR014710: RmlC-like jelly roll fold	Cytoplasm	--
2330	Q8IY81	pre-rRNA 2'-O-ribose RNA methyltransferase FTSJ3 OS=Homo sapiens OX=9606 GN=FTSJ3 PE=1 SV=2	FTSJ3	1.0527	1.1846	1.062	1.3449	1.252	1.4925	1.2395	0.032	up	GO:0000466 maturation of 5.8S rRNA from tricistronic rRNA transcript (SSU-rRNA, 5.8S rRNA, LSU-rRNA);GO:0000463 maturation of LSU-rRNA from tricistronic rRNA transcript (SSU-rRNA, 5.8S rRNA, LSU-rRNA);GO:0031167 rRNA methylation;GO:0001510 RNA methylation;GO:0000453 enzyme-directed rRNA 2'-O-methylation	GO:0005654 nucleoplasm;GO:0005730 nucleolus;GO:0030687 preribosome, large subunit precursor;GO:0030688 preribosome, small subunit precursor	GO:0003723 RNA binding;GO:0008173 RNA methyltransferase activity;GO:0062105 RNA 2'-O-methyltransferase activity;GO:0016435 rRNA (guanine) methyltransferase activity;GO:0008650 rRNA (uridine-2'-O-)-methyltransferase activity	R: General function prediction only;A: RNA processing and modification	K14857	--	IPR002877: Ribosomal RNA methyltransferase FtsJ domain;IPR012920: Ribosomal RNA methyltransferase, Spb1, C-terminal;IPR015507: Ribosomal RNA large subunit methyltransferase E;IPR024576: Ribosomal RNA methyltransferase Spb1, domain of unknown function DUF3381;IPR028589: AdoMet-dependent rRNA methyltransferase Spb1-like;IPR029063: S-adenosyl-L-methionine-dependent methyltransferase	Nucleus	--
850	P17858	ATP-dependent 6-phosphofructokinase, liver type OS=Homo sapiens OX=9606 GN=PFKL PE=1 SV=6	PFKL	4.2184	4.2247	3.9367	4.9628	5.0326	5.3774	1.2418	0.0032	up	GO:0043312 neutrophil degranulation;GO:0046676 negative regulation of insulin secretion;GO:0051289 protein homotetramerization;GO:0009749 response to glucose;GO:0006096 glycolytic process;GO:0061621 canonical glycolysis;GO:0030388 fructose 1,6-bisphosphate metabolic process;GO:0006002 fructose 6-phosphate metabolic process;GO:0006007 glucose catabolic process	GO:0005576 extracellular region;GO:0005829 cytosol;GO:0016020 membrane;GO:0070062 extracellular exosome;GO:1904813 ficolin-1-rich granule lumen;GO:0034774 secretory granule lumen;GO:0005945 6-phosphofructokinase complex	GO:0005524 ATP binding;GO:0042802 identical protein binding;GO:0046872 metal ion binding;GO:0019900 kinase binding;GO:0016208 AMP binding;GO:0070061 fructose binding;GO:0048029 monosaccharide binding;GO:0003872 6-phosphofructokinase activity;GO:0070095 fructose-6-phosphate binding	G: Carbohydrate transport and metabolism	K00850	ko00010: Glycolysis / Gluconeogenesis;ko00030: Pentose phosphate pathway;ko00051: Fructose and mannose metabolism;ko00052: Galactose metabolism;ko01100: Metabolic pathways;ko01200: Carbon metabolism;ko01230: Biosynthesis of amino acids;ko03018: RNA degradation;ko04066: HIF-1 signaling pathway;ko04152: AMPK signaling pathway;ko04919: Thyroid hormone signaling pathway;ko04922: Glucagon signaling pa…	IPR000023: Phosphofructokinase domain;IPR009161: ATP-dependent 6-phosphofructokinase, eukaryotic-type;IPR015912: Phosphofructokinase, conserved site;IPR022953: ATP-dependent 6-phosphofructokinase;IPR035966: Phosphofructokinase superfamily;IPR041914: ATP-dependent 6-phosphofructokinase, vertebrate-type	Cytoplasm	--
190	O14617	AP-3 complex subunit delta-1 OS=Homo sapiens OX=9606 GN=AP3D1 PE=1 SV=1	AP3D1	1.4175	1.6549	1.5475	2.0578	1.8792	1.8188	1.2459	0.0205	up	GO:0045944 positive regulation of transcription by RNA polymerase II;GO:0006886 intracellular protein transport;GO:0008089 anterograde axonal transport;GO:0048490 anterograde synaptic vesicle transport;GO:0048007 antigen processing and presentation, exogenous lipid antigen via MHC class Ib;GO:0032607 interferon-alpha production;GO:0032438 melanosome organization;GO:0051138 positive regulation of …	GO:0016020 membrane;GO:0030123 AP-3 adaptor complex;GO:1904115 axon cytoplasm;GO:0005794 Golgi apparatus;GO:0005765 lysosomal membrane;GO:0000139 Golgi membrane;GO:0010008 endosome membrane;GO:0098978 glutamatergic synapse;GO:0098794 postsynapse;GO:0098830 presynaptic endosome;GO:0043195 terminal bouton	--	U: Intracellular trafficking, secretion, and vesicular transport	K12396	ko04142: Lysosome	IPR002553: Clathrin/coatomer adaptor, adaptin-like, N-terminal;IPR010474: AP-3 complex subunit delta domain, metazoa;IPR011989: Armadillo-like helical;IPR016024: Armadillo-type fold	Cytoplasm	--
1051	P32119	Peroxiredoxin-2 OS=Homo sapiens OX=9606 GN=PRDX2 PE=1 SV=5	PRDX2	32.2546	35.3575	36.5325	42.6473	39.5176	47.7572	1.2475	0.0361	up	GO:0006979 response to oxidative stress;GO:0043066 negative regulation of apoptotic process;GO:0042981 regulation of apoptotic process;GO:0048872 homeostasis of number of cells;GO:0034599 cellular response to oxidative stress;GO:0019430 removal of superoxide radicals;GO:0048538 thymus development;GO:0032088 negative regulation of NF-kappaB transcription factor activity;GO:0032496 response to lipo…	GO:0005737 cytoplasm;GO:0005829 cytosol;GO:0070062 extracellular exosome	GO:0016209 antioxidant activity;GO:0008379 thioredoxin peroxidase activity	O: Posttranslational modification, protein turnover, chaperones	K03386	ko04214: Apoptosis - fly	IPR000866: Alkyl hydroperoxide reductase subunit C/ Thiol specific antioxidant;IPR013766: Thioredoxin domain;IPR019479: Peroxiredoxin, C-terminal;IPR024706: Peroxiredoxin, AhpC-type;IPR036249: Thioredoxin-like superfamily	Cytoplasm	--
143	O00170	AH receptor-interacting protein OS=Homo sapiens OX=9606 GN=AIP PE=1 SV=2	AIP	4.0484	4.3706	4.0269	5.1743	4.7204	5.6441	1.2485	0.0324	up	GO:0035722 interleukin-12-mediated signaling pathway;GO:0051344 negative regulation of cyclic-nucleotide phosphodiesterase activity;GO:0022417 protein maturation by protein folding;GO:0006626 protein targeting to mitochondrion;GO:0010738 regulation of protein kinase A signaling;GO:0006805 xenobiotic metabolic process	GO:0005737 cytoplasm;GO:0005829 cytosol;GO:0016020 membrane;GO:0005654 nucleoplasm;GO:0034751 aryl hydrocarbon receptor complex	GO:0051082 unfolded protein binding;GO:0003713 transcription coactivator activity;GO:0017162 aryl hydrocarbon receptor binding;GO:0036004 GAF domain binding;GO:0003755 peptidyl-prolyl cis-trans isomerase activity;GO:0008134 transcription factor binding	O: Posttranslational modification, protein turnover, chaperones	K17767	ko04934: Cushing syndrome;ko05207: Chemical carcinogenesis - receptor activation	IPR001179: FKBP-type peptidyl-prolyl cis-trans isomerase domain;IPR011990: Tetratricopeptide-like helical domain superfamily;IPR019734: Tetratricopeptide repeat	Cytoplasm	--
910	P21980	Protein-glutamine gamma-glutamyltransferase 2 OS=Homo sapiens OX=9606 GN=TGM2 PE=1 SV=2	TGM2	3.1565	3.4552	3.3694	4.0448	4.0985	4.3347	1.2502	0.0034	up	GO:0043065 positive regulation of apoptotic process;GO:0043123 positive regulation of I-kappaB kinase/NF-kappaB signaling;GO:0045785 positive regulation of cell adhesion;GO:0050729 positive regulation of inflammatory response;GO:0048661 positive regulation of smooth muscle cell proliferation;GO:0001974 blood vessel remodeling;GO:0018149 peptide cross-linking;GO:0043277 apoptotic cell clearance;GO…	GO:0005739 mitochondrion;GO:0005886 plasma membrane;GO:0005829 cytosol;GO:0005925 focal adhesion;GO:0070062 extracellular exosome;GO:0005783 endoplasmic reticulum;GO:0062023 collagen-containing extracellular matrix;GO:0031226 intrinsic component of plasma membrane	GO:0042802 identical protein binding;GO:0019904 protein domain specific binding;GO:0005525 GTP binding;GO:0046872 metal ion binding;GO:0003810 protein-glutamine gamma-glutamyltransferase activity	--	K05625	ko05016: Huntington disease	IPR001102: Transglutaminase, N-terminal;IPR002931: Transglutaminase-like;IPR008958: Transglutaminase, C-terminal;IPR013783: Immunoglobulin-like fold;IPR013808: Transglutaminase, active site;IPR014756: Immunoglobulin E-set;IPR023608: Protein-glutamine gamma-glutamyltransferase, animal;IPR036238: Transglutaminase, C-terminal domain superfamily;IPR036985: Transglutaminase-like superfamily;IPR038765:…	Cytoplasm	--
2193	Q6PKG0	La-related protein 1 OS=Homo sapiens OX=9606 GN=LARP1 PE=1 SV=2	LARP1	1.983	1.959	2.0537	2.7699	2.4061	2.3217	1.2505	0.0469	up	GO:0017148 negative regulation of translation;GO:0008283 cell population proliferation;GO:0006413 translational initiation;GO:0045948 positive regulation of translational initiation;GO:0045070 positive regulation of viral genome replication;GO:0010608 posttranscriptional regulation of gene expression;GO:0031929 TOR signaling;GO:0016239 positive regulation of macroautophagy;GO:0048255 mRNA stabili…	GO:0005737 cytoplasm;GO:0016020 membrane;GO:0010494 cytoplasmic stress granule	GO:0045296 cadherin binding;GO:0003723 RNA binding;GO:0003730 mRNA 3'-UTR binding;GO:0048027 mRNA 5'-UTR binding;GO:0000339 RNA cap binding;GO:0031369 translation initiation factor binding;GO:0000340 RNA 7-methylguanosine cap binding;GO:0043024 ribosomal small subunit binding;GO:0008494 translation activator activity;GO:0008190 eukaryotic initiation factor 4E binding	O: Posttranslational modification, protein turnover, chaperones;J: Translation, ribosomal structure and biogenesis	K18757	--	IPR006607: Protein of unknown function DM15;IPR006630: La-type HTH domain;IPR036388: Winged helix-like DNA-binding domain superfamily;IPR036390: Winged helix DNA-binding domain superfamily	Nucleus	--
1550	P62888	60S ribosomal protein L30 OS=Homo sapiens OX=9606 GN=RPL30 PE=1 SV=2	RPL30	5.5097	5.6022	5.6161	7.2974	6.6635	6.962	1.2508	0.0105	up	GO:0006412 translation;GO:0006413 translational initiation;GO:0019083 viral transcription;GO:0061844 antimicrobial humoral immune response mediated by antimicrobial peptide;GO:0031640 killing of cells of other organism;GO:0050829 defense response to Gram-negative bacterium;GO:0002181 cytoplasmic translation;GO:0000184 nuclear-transcribed mRNA catabolic process, nonsense-mediated decay;GO:0006614 …	GO:0005634 nucleus;GO:0005829 cytosol;GO:0016020 membrane;GO:0005925 focal adhesion;GO:0070062 extracellular exosome;GO:0014069 postsynaptic density;GO:0042788 polysomal ribosome;GO:0022625 cytosolic large ribosomal subunit	GO:0003723 RNA binding;GO:0003735 structural constituent of ribosome	J: Translation, ribosomal structure and biogenesis	K02908	ko03010: Ribosome;ko05171: Coronavirus disease - COVID-19	IPR000231: Ribosomal protein L30e;IPR004038: Ribosomal protein L7Ae/L30e/S12e/Gadd45;IPR022991: Ribosomal protein L30e, conserved site;IPR029064: 50S ribosomal protein L30e-like	Cytoplasm	--
659	P07339	Cathepsin D OS=Homo sapiens OX=9606 GN=CTSD PE=1 SV=1	CTSD	15.7861	17.1716	16.1074	20.2186	19.0905	22.7331	1.2645	0.0284	up	GO:0019886 antigen processing and presentation of exogenous peptide antigen via MHC class II;GO:0043312 neutrophil degranulation;GO:0043065 positive regulation of apoptotic process;GO:0043280 positive regulation of cysteine-type endopeptidase activity involved in apoptotic process;GO:0006508 proteolysis;GO:0042159 lipoprotein catabolic process;GO:0030574 collagen catabolic process;GO:0070201 regu…	GO:0005576 extracellular region;GO:0005615 extracellular space;GO:0070062 extracellular exosome;GO:0045121 membrane raft;GO:0005765 lysosomal membrane;GO:1904813 ficolin-1-rich granule lumen;GO:0042470 melanosome;GO:0035580 specific granule lumen;GO:0010008 endosome membrane;GO:0043202 lysosomal lumen;GO:0005764 lysosome;GO:0062023 collagen-containing extracellular matrix;GO:1904724 tertiary gran…	GO:0008233 peptidase activity;GO:0004190 aspartic-type endopeptidase activity;GO:0070001 aspartic-type peptidase activity	O: Posttranslational modification, protein turnover, chaperones	K01379	ko04071: Sphingolipid signaling pathway;ko04140: Autophagy - animal;ko04142: Lysosome;ko04210: Apoptosis;ko04915: Estrogen signaling pathway;ko05152: Tuberculosis;ko05415: Diabetic cardiomyopathy	IPR001461: Aspartic peptidase A1 family;IPR001969: Aspartic peptidase, active site;IPR012848: Aspartic peptidase, N-terminal;IPR021109: Aspartic peptidase domain superfamily;IPR033121: Peptidase family A1 domain;IPR033144: Cathepsin D	Extracell	CS pos: 20-21. ASA-LV. Pr: 0.9021
1647	Q01130	Serine/arginine-rich splicing factor 2 OS=Homo sapiens OX=9606 GN=SRSF2 PE=1 SV=4	SRSF2	4.8876	5.7224	5.383	6.1841	7.3139	6.7338	1.265	0.0246	up	GO:0000278 mitotic cell cycle;GO:0000398 mRNA splicing, via spliceosome;GO:0008380 RNA splicing;GO:0031124 mRNA 3'-end processing;GO:0006406 mRNA export from nucleus;GO:0006405 RNA export from nucleus;GO:0006397 mRNA processing;GO:0000381 regulation of alternative mRNA splicing, via spliceosome;GO:0045292 mRNA cis splicing, via spliceosome;GO:0033197 response to vitamin E	GO:0005737 cytoplasm;GO:0005634 nucleus;GO:0005829 cytosol;GO:0005654 nucleoplasm;GO:0005681 spliceosomal complex;GO:0016607 nuclear speck;GO:0035061 interchromatin granule	GO:0003723 RNA binding;GO:0003714 transcription corepressor activity;GO:0036002 pre-mRNA binding;GO:0005080 protein kinase C binding	A: RNA processing and modification	K12891	ko03040: Spliceosome;ko05168: Herpes simplex virus 1 infection	IPR000504: RNA recognition motif domain;IPR003954: RNA recognition motif domain, eukaryote;IPR012677: Nucleotide-binding alpha-beta plait domain superfamily;IPR035979: RNA-binding domain superfamily	Nucleus	--
824	P15924	Desmoplakin OS=Homo sapiens OX=9606 GN=DSP PE=1 SV=3	DSP	4.1002	4.6966	4.8068	5.4021	5.8072	6.0991	1.2723	0.02	up	GO:0043312 neutrophil degranulation;GO:0086091 regulation of heart rate by cardiac conduction;GO:0045104 intermediate filament cytoskeleton organization;GO:0034332 adherens junction organization;GO:0098609 cell-cell adhesion;GO:0042060 wound healing;GO:0070268 cornification;GO:0030216 keratinocyte differentiation;GO:0018149 peptide cross-linking;GO:0031424 keratinization;GO:0045109 intermediate f…	GO:0005737 cytoplasm;GO:0005634 nucleus;GO:0005886 plasma membrane;GO:0016020 membrane;GO:0070062 extracellular exosome;GO:0016323 basolateral plasma membrane;GO:0030054 cell junction;GO:0101003 ficolin-1-rich granule membrane;GO:0014704 intercalated disc;GO:0001533 cornified envelope;GO:0005882 intermediate filament;GO:0005916 fascia adherens;GO:0030057 desmosome	GO:0003723 RNA binding;GO:0005200 structural constituent of cytoskeleton;GO:0005198 structural molecule activity;GO:0005080 protein kinase C binding;GO:0097110 scaffold protein binding;GO:0086083 cell adhesive protein binding involved in bundle of His cell-Purkinje myocyte communication	Z: Cytoskeleton	K10381	ko05412: Arrhythmogenic right ventricular cardiomyopathy	IPR001101: Plectin repeat;IPR001452: SH3 domain;IPR018159: Spectrin/alpha-actinin;IPR035915: Plakin repeat superfamily;IPR041573: Desmoplakin, spectrin-like domain;IPR041615: Desmoplakin, SH3 domain	Nucleus	--
1004	P29401	Transketolase OS=Homo sapiens OX=9606 GN=TKT PE=1 SV=3	TKT	18.8896	22.161	21.9022	24.906	26.1991	29.0764	1.2737	0.0248	up	GO:0006098 pentose-phosphate shunt;GO:0040008 regulation of growth;GO:0046390 ribose phosphate biosynthetic process;GO:0046166 glyceraldehyde-3-phosphate biosynthetic process;GO:0009052 pentose-phosphate shunt, non-oxidative branch;GO:0005999 xylulose biosynthetic process	GO:0005829 cytosol;GO:0005789 endoplasmic reticulum membrane;GO:0005777 peroxisome;GO:0005654 nucleoplasm;GO:0016604 nuclear body;GO:0016607 nuclear speck;GO:0070062 extracellular exosome;GO:0031982 vesicle	GO:0000287 magnesium ion binding;GO:0005509 calcium ion binding;GO:0042803 protein homodimerization activity;GO:0030976 thiamine pyrophosphate binding;GO:0004802 transketolase activity	G: Carbohydrate transport and metabolism	K00615	ko00030: Pentose phosphate pathway;ko01100: Metabolic pathways;ko01200: Carbon metabolism;ko01230: Biosynthesis of amino acids	IPR005474: Transketolase, N-terminal;IPR005475: Transketolase-like, pyrimidine-binding domain;IPR009014: Transketolase C-terminal/Pyruvate-ferredoxin oxidoreductase domain II;IPR020826: Transketolase binding site;IPR029061: Thiamin diphosphate-binding fold;IPR033248: Transketolase, C-terminal domain	Cytoplasm	--
1091	P35611	Alpha-adducin OS=Homo sapiens OX=9606 GN=ADD1 PE=1 SV=2	ADD1	2.3355	2.5725	2.4541	3.2973	2.7507	3.3424	1.2755	0.0451	up	GO:0030036 actin cytoskeleton organization;GO:0000902 cell morphogenesis;GO:0055085 transmembrane transport;GO:0036498 IRE1-mediated unfolded protein response;GO:0001701 in utero embryonic development;GO:0035264 multicellular organism growth;GO:0032092 positive regulation of protein binding;GO:0051017 actin filament bundle assembly;GO:0071277 cellular response to calcium ion;GO:0030218 erythrocyt…	GO:0005737 cytoplasm;GO:0005634 nucleus;GO:0005886 plasma membrane;GO:0005829 cytosol;GO:0005654 nucleoplasm;GO:0016604 nuclear body;GO:0005912 adherens junction;GO:0005856 cytoskeleton;GO:0005925 focal adhesion;GO:0014069 postsynaptic density;GO:0044853 plasma membrane raft;GO:0008290 F-actin capping protein complex	GO:0045296 cadherin binding;GO:0042803 protein homodimerization activity;GO:0051015 actin filament binding;GO:0003723 RNA binding;GO:0005200 structural constituent of cytoskeleton;GO:0003779 actin binding;GO:0005516 calmodulin binding;GO:0008134 transcription factor binding;GO:0005198 structural molecule activity;GO:0046982 protein heterodimerization activity;GO:0030507 spectrin binding	Z: Cytoskeleton;T: Signal transduction mechanisms	K18622	--	IPR001303: Class II aldolase/adducin N-terminal;IPR036409: Class II aldolase/adducin N-terminal domain superfamily	Nucleus	--
942	P23921	Ribonucleoside-diphosphate reductase large subunit OS=Homo sapiens OX=9606 GN=RRM1 PE=1 SV=1	RRM1	1.5234	1.3701	1.5554	1.8243	1.8697	1.9941	1.2785	0.0092	up	GO:0000278 mitotic cell cycle;GO:0051290 protein heterotetramerization;GO:0060041 retina development in camera-type eye;GO:0006260 DNA replication;GO:0008584 male gonad development;GO:0015949 nucleobase-containing small molecule interconversion;GO:0010212 response to ionizing radiation;GO:0021846 cell proliferation in forebrain;GO:0009263 deoxyribonucleotide biosynthetic process;GO:0006206 pyrimi…	GO:0005829 cytosol;GO:0005635 nuclear envelope;GO:0043025 neuronal cell body;GO:0042995 cell projection;GO:0005971 ribonucleoside-diphosphate reductase complex	GO:0005524 ATP binding;GO:0042802 identical protein binding;GO:0097718 disordered domain specific binding;GO:0061731 ribonucleoside-diphosphate reductase activity;GO:0004748 ribonucleoside-diphosphate reductase activity, thioredoxin disulfide as acceptor	F: Nucleotide transport and metabolism	K10807	ko00230: Purine metabolism;ko00240: Pyrimidine metabolism;ko00480: Glutathione metabolism;ko00983: Drug metabolism - other enzymes;ko01100: Metabolic pathways	IPR000788: Ribonucleotide reductase large subunit, C-terminal;IPR005144: ATP-cone domain;IPR008926: Ribonucleotide reductase R1 subunit, N-terminal;IPR013346: Ribonucleotide reductase, class I , alpha subunit;IPR013509: Ribonucleotide reductase large subunit, N-terminal	Cytoplasm	--
1462	P61011	Signal recognition particle 54 kDa protein OS=Homo sapiens OX=9606 GN=SRP54 PE=1 SV=1	SRP54	1.6	1.9615	1.6706	2.3707	2.0942	2.2483	1.2831	0.0351	up	GO:0030851 granulocyte differentiation;GO:0045047 protein targeting to ER;GO:0031017 exocrine pancreas development;GO:0006614 SRP-dependent cotranslational protein targeting to membrane;GO:0006617 SRP-dependent cotranslational protein targeting to membrane, signal sequence recognition;GO:0030593 neutrophil chemotaxis;GO:0006616 SRP-dependent cotranslational protein targeting to membrane, transloc…	GO:0005737 cytoplasm;GO:0005634 nucleus;GO:0005829 cytosol;GO:0016607 nuclear speck;GO:0005783 endoplasmic reticulum;GO:0005786 signal recognition particle, endoplasmic reticulum targeting	GO:0003723 RNA binding;GO:0005525 GTP binding;GO:0003924 GTPase activity;GO:0043021 ribonucleoprotein complex binding;GO:0019003 GDP binding;GO:0008312 7S RNA binding;GO:0030942 endoplasmic reticulum signal peptide binding	U: Intracellular trafficking, secretion, and vesicular transport	K03106	ko03060: Protein export	IPR000897: Signal recognition particle, SRP54 subunit, GTPase domain;IPR003593: AAA+ ATPase domain;IPR004125: Signal recognition particle, SRP54 subunit, M-domain;IPR006325: Signal recognition particle, SRP54 subunit, eukaryotic;IPR013822: Signal recognition particle SRP54, helical bundle;IPR022941: Signal recognition particle, SRP54 subunit;IPR027417: P-loop containing nucleoside triphosphate hy…	Cytoplasm	--
3285	Q9UJ83	2-hydroxyacyl-CoA lyase 1 OS=Homo sapiens OX=9606 GN=HACL1 PE=1 SV=2	HACL1	0.463	0.4669	0.4912	0.6585	0.6001	0.5665	1.2842	0.0179	up	GO:0001561 fatty acid alpha-oxidation;GO:0006631 fatty acid metabolic process;GO:0097089 methyl-branched fatty acid metabolic process;GO:0006625 protein targeting to peroxisome;GO:1903512 phytanic acid metabolic process	GO:0005829 cytosol;GO:0005777 peroxisome;GO:0043231 intracellular membrane-bounded organelle;GO:0005654 nucleoplasm;GO:0005782 peroxisomal matrix	GO:0005524 ATP binding;GO:0000287 magnesium ion binding;GO:0042802 identical protein binding;GO:0030976 thiamine pyrophosphate binding;GO:0016830 carbon-carbon lyase activity	E: Amino acid transport and metabolism;H: Coenzyme transport and metabolism	K12261	ko04146: Peroxisome	IPR011766: Thiamine pyrophosphate enzyme, C-terminal TPP-binding;IPR012000: Thiamine pyrophosphate enzyme, central domain;IPR012001: Thiamine pyrophosphate enzyme, N-terminal TPP-binding domain;IPR029035: DHS-like NAD/FAD-binding domain superfamily;IPR029061: Thiamin diphosphate-binding fold	Plasma membrane	--
2279	Q86U42	Polyadenylate-binding protein 2 OS=Homo sapiens OX=9606 GN=PABPN1 PE=1 SV=3	PABPN1	2.2668	2.5642	2.6654	3.0106	2.9602	3.6775	1.2871	0.0488	up	GO:0000398 mRNA splicing, via spliceosome;GO:0006369 termination of RNA polymerase II transcription;GO:0031124 mRNA 3'-end processing;GO:0000165 MAPK cascade;GO:0006396 RNA processing;GO:0006936 muscle contraction;GO:0071222 cellular response to lipopolysaccharide;GO:0016973 poly(A)+ mRNA export from nucleus;GO:0046778 modification by virus of host mRNA processing;GO:1904247 positive regulation o…	GO:0005737 cytoplasm;GO:0005634 nucleus;GO:0005654 nucleoplasm;GO:1990904 ribonucleoprotein complex;GO:0016607 nuclear speck;GO:0042405 nuclear inclusion body	GO:0003723 RNA binding;GO:0070063 RNA polymerase binding	A: RNA processing and modification	K14396	ko03015: mRNA surveillance pathway;ko05164: Influenza A	IPR000504: RNA recognition motif domain;IPR012677: Nucleotide-binding alpha-beta plait domain superfamily;IPR035979: RNA-binding domain superfamily	Nucleus	--
1978	Q15436	Protein transport protein Sec23A OS=Homo sapiens OX=9606 GN=SEC23A PE=1 SV=2	SEC23A	6.2622	6.6897	6.4656	7.869	8.2606	8.9189	1.29	0.0084	up	GO:0019886 antigen processing and presentation of exogenous peptide antigen via MHC class II;GO:0006886 intracellular protein transport;GO:0048208 COPII vesicle coating;GO:0006888 endoplasmic reticulum to Golgi vesicle-mediated transport;GO:0072659 protein localization to plasma membrane;GO:0002474 antigen processing and presentation of peptide antigen via MHC class I;GO:0090110 COPII-coated vesi…	GO:0005829 cytosol;GO:0005789 endoplasmic reticulum membrane;GO:0048471 perinuclear region of cytoplasm;GO:0000139 Golgi membrane;GO:0012507 ER to Golgi transport vesicle membrane;GO:0070971 endoplasmic reticulum exit site;GO:0019898 extrinsic component of membrane;GO:0030127 COPII vesicle coat	GO:0005096 GTPase activator activity;GO:0008270 zinc ion binding	U: Intracellular trafficking, secretion, and vesicular transport	K14006	ko04141: Protein processing in endoplasmic reticulum	IPR006895: Zinc finger, Sec23/Sec24-type;IPR006896: Sec23/Sec24, trunk domain;IPR006900: Sec23/Sec24, helical domain;IPR007123: Gelsolin-like domain;IPR012990: Sec23/Sec24 beta-sandwich;IPR029006: ADF-H/Gelsolin-like domain superfamily;IPR036174: Zinc finger, Sec23/Sec24-type superfamily;IPR036175: Sec23/Sec24 helical domain superfamily;IPR036180: Gelsolin-like domain superfamily;IPR036465: von W…	Cytoplasm	--
2528	Q92820	Gamma-glutamyl hydrolase OS=Homo sapiens OX=9606 GN=GGH PE=1 SV=2	GGH	1.4015	1.3636	1.3162	1.7622	1.8364	1.6757	1.2923	0.0022	up	GO:0043312 neutrophil degranulation;GO:0032868 response to insulin;GO:0045471 response to ethanol;GO:0042493 response to drug;GO:0010043 response to zinc ion;GO:0046900 tetrahydrofolylpolyglutamate metabolic process	GO:0005634 nucleus;GO:0005576 extracellular region;GO:0005615 extracellular space;GO:0005829 cytosol;GO:0070062 extracellular exosome;GO:0035578 azurophil granule lumen;GO:0042470 melanosome;GO:0035580 specific granule lumen;GO:1904724 tertiary granule lumen;GO:0005773 vacuole	GO:0008242 omega peptidase activity;GO:0008238 exopeptidase activity;GO:0034722 gamma-glutamyl-peptidase activity	H: Coenzyme transport and metabolism	K01307	ko00790: Folate biosynthesis;ko01240: Biosynthesis of cofactors;ko01523: Antifolate resistance	IPR011697: Peptidase C26;IPR015527: Peptidase C26, gamma-glutamyl hydrolase;IPR029062: Class I glutamine amidotransferase-like	Extracell	CS pos: 20-21. AAS-LE. Pr: 0.6282
432	O75874	Isocitrate dehydrogenase [NADP] cytoplasmic OS=Homo sapiens OX=9606 GN=IDH1 PE=1 SV=2	IDH1	47.8294	56.1322	51.7073	65.2556	69.0352	67.2205	1.2945	0.0206	up	GO:0006979 response to oxidative stress;GO:0043312 neutrophil degranulation;GO:0006749 glutathione metabolic process;GO:0006625 protein targeting to peroxisome;GO:0006102 isocitrate metabolic process;GO:0006099 tricarboxylic acid cycle;GO:0006103 2-oxoglutarate metabolic process;GO:0008585 female gonad development;GO:0006097 glyoxylate cycle;GO:0006739 NADP metabolic process;GO:0006740 NADPH rege…	GO:0005739 mitochondrion;GO:0005737 cytoplasm;GO:0005576 extracellular region;GO:0005829 cytosol;GO:0005777 peroxisome;GO:0070062 extracellular exosome;GO:1904813 ficolin-1-rich granule lumen;GO:0034774 secretory granule lumen;GO:0005782 peroxisomal matrix;GO:1904724 tertiary granule lumen	GO:0000287 magnesium ion binding;GO:0045296 cadherin binding;GO:0042802 identical protein binding;GO:0042803 protein homodimerization activity;GO:0051287 NAD binding;GO:0004450 isocitrate dehydrogenase (NADP+) activity;GO:0050661 NADP binding	C: Energy production and conversion	K00031	ko00020: Citrate cycle (TCA cycle);ko00480: Glutathione metabolism;ko01100: Metabolic pathways;ko01200: Carbon metabolism;ko01210: 2-Oxocarboxylic acid metabolism;ko01230: Biosynthesis of amino acids;ko04146: Peroxisome;ko05230: Central carbon metabolism in cancer	IPR004790: Isocitrate dehydrogenase NADP-dependent;IPR019818: Isocitrate/isopropylmalate dehydrogenase, conserved site;IPR024084: Isopropylmalate dehydrogenase-like domain	Cytoplasm	--
1197	P46109	Crk-like protein OS=Homo sapiens OX=9606 GN=CRKL PE=1 SV=1	CRKL	1.5653	1.922	1.7521	2.1954	2.3286	2.2637	1.2955	0.039	up	GO:0035556 intracellular signal transduction;GO:0021766 hippocampus development;GO:0007265 Ras protein signal transduction;GO:0007338 single fertilization;GO:0007283 spermatogenesis;GO:0050852 T cell receptor signaling pathway;GO:0008284 positive regulation of cell population proliferation;GO:0010629 negative regulation of gene expression;GO:0071560 cellular response to transforming growth factor…	GO:0005829 cytosol;GO:0005654 nucleoplasm;GO:0032991 protein-containing complex;GO:0031594 neuromuscular junction;GO:0098890 extrinsic component of postsynaptic membrane	GO:0045296 cadherin binding;GO:0042802 identical protein binding;GO:0003723 RNA binding;GO:0001784 phosphotyrosine residue binding	T: Signal transduction mechanisms	K04438	ko04010: MAPK signaling pathway;ko04012: ErbB signaling pathway;ko04015: Rap1 signaling pathway;ko04062: Chemokine signaling pathway;ko04510: Focal adhesion;ko04666: Fc gamma R-mediated phagocytosis;ko04722: Neurotrophin signaling pathway;ko04810: Regulation of actin cytoskeleton;ko04910: Insulin signaling pathway;ko04935: Growth hormone synthesis, secretion and action;ko05100: Bacterial invasion…	IPR000980: SH2 domain;IPR001452: SH3 domain;IPR035457: CRK, N-terminal SH3 domain;IPR035458: CRK, C-terminal SH3 domain;IPR036028: SH3-like domain superfamily;IPR036860: SH2 domain superfamily	Nucleus	--
2980	Q9H6Y2	WD repeat-containing protein 55 OS=Homo sapiens OX=9606 GN=WDR55 PE=1 SV=2	WDR55	0.0405	0.0402	0	0.0531	0.0523	0.0518	1.299	0.0001	up	GO:0006364 rRNA processing	GO:0005737 cytoplasm;GO:0005654 nucleoplasm;GO:0005730 nucleolus	--	R: General function prediction only	K24750	--	IPR001680: WD40 repeat;IPR015943: WD40/YVTN repeat-like-containing domain superfamily;IPR017422: WD repeat protein 55;IPR019775: WD40 repeat, conserved site;IPR024977: Anaphase-promoting complex subunit 4, WD40 domain;IPR036322: WD40-repeat-containing domain superfamily	Nucleus	--
121	A6NDG6	Glycerol-3-phosphate phosphatase OS=Homo sapiens OX=9606 GN=PGP PE=1 SV=1	PGP	1.2106	1.1854	1.1497	1.5408	1.6287	1.4472	1.3021	0.0078	up	GO:0045721 negative regulation of gluconeogenesis;GO:0016311 dephosphorylation;GO:0006114 glycerol biosynthetic process;GO:0006650 glycerophospholipid metabolic process;GO:0035335 peptidyl-tyrosine dephosphorylation	GO:0005737 cytoplasm	GO:0000287 magnesium ion binding;GO:0000121 glycerol-1-phosphatase activity;GO:0043136 glycerol-3-phosphatase activity;GO:0098519 nucleotide phosphatase activity, acting on free nucleotides;GO:0016791 phosphatase activity;GO:0008967 phosphoglycolate phosphatase activity;GO:0004725 protein tyrosine phosphatase activity	P: Inorganic ion transport and metabolism	K19269	ko00630: Glyoxylate and dicarboxylate metabolism;ko01100: Metabolic pathways;ko01200: Carbon metabolism	IPR006349: 2-phosphoglycolate phosphatase, eukaryotic;IPR006357: HAD-superfamily hydrolase, subfamily IIA;IPR023214: HAD superfamily;IPR036412: HAD-like superfamily	Extracell	--
530	O95864	Acyl-CoA 6-desaturase OS=Homo sapiens OX=9606 GN=FADS2 PE=1 SV=1	FADS2	3.2483	3.7385	3.6105	4.0261	4.9604	4.8578	1.3064	0.0362	up	GO:0006636 unsaturated fatty acid biosynthetic process;GO:0036109 alpha-linolenic acid metabolic process;GO:0043651 linoleic acid metabolic process	GO:0005789 endoplasmic reticulum membrane;GO:0005887 integral component of plasma membrane;GO:0016020 membrane	GO:0004768 stearoyl-CoA 9-desaturase activity;GO:0016213 linoleoyl-CoA desaturase activity	I: Lipid transport and metabolism	K10226	ko00592: alpha-Linolenic acid metabolism;ko01040: Biosynthesis of unsaturated fatty acids;ko01100: Metabolic pathways;ko01212: Fatty acid metabolism;ko03320: PPAR signaling pathway	IPR001199: Cytochrome b5-like heme/steroid binding domain;IPR005804: Fatty acid desaturase domain;IPR012171: Fatty acid desaturase;IPR036400: Cytochrome b5-like heme/steroid binding domain superfamily	Plasma membrane	--
2267	Q7Z739	YTH domain-containing family protein 3 OS=Homo sapiens OX=9606 GN=YTHDF3 PE=1 SV=1	YTHDF3	2.1009	2.213	1.7635	2.4977	2.8077	2.6882	1.3153	0.0377	up	GO:0045727 positive regulation of translation;GO:0045948 positive regulation of translational initiation;GO:0061157 mRNA destabilization;GO:0060339 negative regulation of type I interferon-mediated signaling pathway	GO:0005737 cytoplasm;GO:0005829 cytosol	GO:0003723 RNA binding;GO:0003729 mRNA binding;GO:0043022 ribosome binding;GO:1990247 N6-methyladenosine-containing RNA binding	R: General function prediction only	K20102	--	IPR007275: YTH domain	Nucleus	--
338	O60427	Acyl-CoA (8-3)-desaturase OS=Homo sapiens OX=9606 GN=FADS1 PE=1 SV=3	FADS1	0.7034	0.55	0.5892	0.8982	0.7713	0.7636	1.3205	0.0409	up	GO:0045595 regulation of cell differentiation;GO:0009267 cellular response to starvation;GO:0006636 unsaturated fatty acid biosynthetic process;GO:0007267 cell-cell signaling;GO:0006355 regulation of transcription, DNA-templated;GO:0008654 phospholipid biosynthetic process;GO:0036109 alpha-linolenic acid metabolic process;GO:0046456 icosanoid biosynthetic process;GO:0043651 linoleic acid metaboli…	GO:0005739 mitochondrion;GO:0005789 endoplasmic reticulum membrane;GO:0016020 membrane;GO:0016021 integral component of membrane;GO:0043231 intracellular membrane-bounded organelle	GO:0016491 oxidoreductase activity;GO:0062076 acyl-CoA delta5-desaturase activity;GO:0000248 C-5 sterol desaturase activity;GO:0016213 linoleoyl-CoA desaturase activity;GO:0045485 omega-6 fatty acid desaturase activity	I: Lipid transport and metabolism	K10224	ko01040: Biosynthesis of unsaturated fatty acids;ko01100: Metabolic pathways;ko01212: Fatty acid metabolism	IPR001199: Cytochrome b5-like heme/steroid binding domain;IPR005804: Fatty acid desaturase domain;IPR012171: Fatty acid desaturase;IPR036400: Cytochrome b5-like heme/steroid binding domain superfamily	Plasma membrane	--
1072	P34949	Mannose-6-phosphate isomerase OS=Homo sapiens OX=9606 GN=MPI PE=1 SV=2	MPI	1.208	1.2501	1.2008	1.6388	1.5735	1.6347	1.3247	0.0001	up	GO:0006486 protein glycosylation;GO:0009298 GDP-mannose biosynthetic process;GO:0061611 mannose to fructose-6-phosphate metabolic process	GO:0005829 cytosol;GO:0070062 extracellular exosome	GO:0008270 zinc ion binding;GO:0004476 mannose-6-phosphate isomerase activity	G: Carbohydrate transport and metabolism	K01809	ko00051: Fructose and mannose metabolism;ko00520: Amino sugar and nucleotide sugar metabolism;ko01100: Metabolic pathways;ko01240: Biosynthesis of cofactors	IPR001250: Mannose-6-phosphate isomerase, type I;IPR011051: RmlC-like cupin domain superfamily;IPR014710: RmlC-like jelly roll fold;IPR016305: Mannose-6-phosphate isomerase;IPR018050: Phosphomannose isomerase, type I, conserved site	Mitochondrion	--
3455	Q9Y547	Intraflagellar transport protein 25 homolog OS=Homo sapiens OX=9606 GN=HSPB11 PE=1 SV=1	HSPB11	0.1284	0.1222	0.1286	0.1626	0.1719	0.1678	1.3248	0.0003	up	GO:0030154 cell differentiation;GO:0007283 spermatogenesis;GO:0001822 kidney development;GO:0035735 intraciliary transport involved in cilium assembly	GO:0005813 centrosome;GO:0005929 cilium;GO:0097542 ciliary tip;GO:0030992 intraciliary transport particle B	GO:0046872 metal ion binding	O: Posttranslational modification, protein turnover, chaperones;D: Cell cycle control, cell division, chromosome partitioning	K19369	--	IPR000421: Coagulation factor 5/8 C-terminal domain;IPR008979: Galactose-binding-like domain superfamily	Cytoskeleton	--
2078	Q53GQ0	Very-long-chain 3-oxoacyl-CoA reductase OS=Homo sapiens OX=9606 GN=HSD17B12 PE=1 SV=2	HSD17B12	1.9898	2.1592	2.31	2.953	3.0343	2.5768	1.3259	0.014	up	GO:0006633 fatty acid biosynthetic process;GO:0035338 long-chain fatty-acyl-CoA biosynthetic process;GO:0030198 extracellular matrix organization;GO:0010811 positive regulation of cell-substrate adhesion;GO:0006703 estrogen biosynthetic process	GO:0005789 endoplasmic reticulum membrane;GO:0016021 integral component of membrane;GO:0031012 extracellular matrix;GO:0009923 fatty acid elongase complex	GO:0008201 heparin binding;GO:0005518 collagen binding;GO:0001968 fibronectin binding;GO:0004303 estradiol 17-beta-dehydrogenase activity;GO:0102339 3-oxo-arachidoyl-CoA reductase activity;GO:0102340 3-oxo-behenoyl-CoA reductase activity;GO:0102342 3-oxo-cerotoyl-CoA reductase activity;GO:0102341 3-oxo-lignoceroyl-CoA reductase activity;GO:0050062 long-chain-fatty-acyl-CoA reductase activity	I: Lipid transport and metabolism	K10251	ko00062: Fatty acid elongation;ko00140: Steroid hormone biosynthesis;ko01040: Biosynthesis of unsaturated fatty acids;ko01100: Metabolic pathways;ko01212: Fatty acid metabolism	IPR002347: Short-chain dehydrogenase/reductase SDR;IPR020904: Short-chain dehydrogenase/reductase, conserved site;IPR036291: NAD(P)-binding domain superfamily	Cytoplasm	--
769	P12277	Creatine kinase B-type OS=Homo sapiens OX=9606 GN=CKB PE=1 SV=1	CKB	53.2792	57.6544	65.1956	77.9166	71.12	84.595	1.3265	0.0223	up	GO:0021762 substantia nigra development;GO:0021549 cerebellum development;GO:0030644 cellular chloride ion homeostasis;GO:0006600 creatine metabolic process;GO:0046314 phosphocreatine biosynthetic process	GO:0005634 nucleus;GO:0005615 extracellular space;GO:0005829 cytosol;GO:0070062 extracellular exosome;GO:0043025 neuronal cell body;GO:0030425 dendrite	GO:0005524 ATP binding;GO:0031625 ubiquitin protein ligase binding;GO:0004111 creatine kinase activity;GO:0016301 kinase activity	C: Energy production and conversion	K00933	ko00330: Arginine and proline metabolism;ko01100: Metabolic pathways	IPR014746: Glutamine synthetase/guanido kinase, catalytic domain;IPR022413: ATP:guanido phosphotransferase, N-terminal;IPR022414: ATP:guanido phosphotransferase, catalytic domain;IPR022415: ATP:guanido phosphotransferase active site;IPR036802: ATP:guanido phosphotransferase, N-terminal domain superfamily	Cytoplasm	--
1369	P53602	Diphosphomevalonate decarboxylase OS=Homo sapiens OX=9606 GN=MVD PE=1 SV=1	MVD	2.4301	2.0247	2.2275	2.9917	2.731	3.1479	1.3275	0.0149	up	GO:0008284 positive regulation of cell population proliferation;GO:0045540 regulation of cholesterol biosynthetic process;GO:0006695 cholesterol biosynthetic process;GO:0006489 dolichyl diphosphate biosynthetic process;GO:0019287 isopentenyl diphosphate biosynthetic process, mevalonate pathway;GO:0008299 isoprenoid biosynthetic process	GO:0005829 cytosol	GO:0005524 ATP binding;GO:0042803 protein homodimerization activity;GO:0030544 Hsp70 protein binding;GO:0004163 diphosphomevalonate decarboxylase activity	I: Lipid transport and metabolism	K01597	ko00900: Terpenoid backbone biosynthesis;ko01100: Metabolic pathways	IPR005935: Diphosphomevalonate/phosphomevalonate decarboxylase;IPR006204: GHMP kinase N-terminal domain;IPR014721: Ribosomal protein S5 domain 2-type fold, subgroup;IPR020568: Ribosomal protein S5 domain 2-type fold;IPR029765: Diphosphomevalonate decarboxylase;IPR036554: GHMP kinase, C-terminal domain superfamily;IPR041431: Mvd1, C-terminal	Nucleus	--
652	P07148	Fatty acid-binding protein, liver OS=Homo sapiens OX=9606 GN=FABP1 PE=1 SV=1	FABP1	61.5934	70.83	64.1659	85.9469	80.2765	95.3658	1.3306	0.0128	up	GO:0043066 negative regulation of apoptotic process;GO:0043154 negative regulation of cysteine-type endopeptidase activity involved in apoptotic process;GO:0071456 cellular response to hypoxia;GO:0019216 regulation of lipid metabolic process;GO:0070301 cellular response to hydrogen peroxide;GO:0019433 triglyceride catabolic process;GO:0050892 intestinal absorption;GO:0032000 positive regulation o…	GO:0005829 cytosol;GO:0005654 nucleoplasm;GO:0070062 extracellular exosome;GO:0032991 protein-containing complex;GO:0005782 peroxisomal matrix;GO:0045179 apical cortex	GO:0005543 phospholipid binding;GO:0005504 fatty acid binding;GO:0005324 long-chain fatty acid transporter activity;GO:0003682 chromatin binding;GO:0016209 antioxidant activity;GO:0032052 bile acid binding;GO:0008144 drug binding	I: Lipid transport and metabolism	K08750	ko03320: PPAR signaling pathway;ko04975: Fat digestion and absorption	IPR000463: Cytosolic fatty-acid binding;IPR012674: Calycin	Cytoplasm	--
1720	Q08752	Peptidyl-prolyl cis-trans isomerase D OS=Homo sapiens OX=9606 GN=PPID PE=1 SV=3	PPID	0.6178	0.7119	0.7127	0.9315	0.9004	0.8882	1.3319	0.0191	up	GO:0000122 negative regulation of transcription by RNA polymerase II;GO:0015031 protein transport;GO:0061077 chaperone-mediated protein folding;GO:0043065 positive regulation of apoptotic process;GO:0050714 positive regulation of protein secretion;GO:0065003 protein-containing complex assembly;GO:0006915 apoptotic process;GO:0006457 protein folding;GO:0045070 positive regulation of viral genome r…	GO:0005737 cytoplasm;GO:0005634 nucleus;GO:0005829 cytosol;GO:0005654 nucleoplasm;GO:0005730 nucleolus	GO:0030331 estrogen receptor binding;GO:0003755 peptidyl-prolyl cis-trans isomerase activity;GO:0008134 transcription factor binding;GO:0016018 cyclosporin A binding;GO:0031072 heat shock protein binding;GO:0030544 Hsp70 protein binding;GO:0051879 Hsp90 protein binding	O: Posttranslational modification, protein turnover, chaperones	K05864	ko04217: Necroptosis;ko04218: Cellular senescence;ko05010: Alzheimer disease;ko05022: Pathways of neurodegeneration - multiple diseases;ko05131: Shigellosis	IPR002130: Cyclophilin-type peptidyl-prolyl cis-trans isomerase domain;IPR011990: Tetratricopeptide-like helical domain superfamily;IPR019734: Tetratricopeptide repeat;IPR020892: Cyclophilin-type peptidyl-prolyl cis-trans isomerase, conserved site;IPR029000: Cyclophilin-like domain superfamily	Cytoplasm	--
599	P04114	Apolipoprotein B-100 OS=Homo sapiens OX=9606 GN=APOB PE=1 SV=2	APOB	1.8846	1.7959	1.9276	2.3242	2.8285	2.4117	1.3489	0.0285	up	GO:0050900 leukocyte migration;GO:0006898 receptor-mediated endocytosis;GO:0007399 nervous system development;GO:0007283 spermatogenesis;GO:0002224 toll-like receptor signaling pathway;GO:0043687 post-translational protein modification;GO:0061024 membrane organization;GO:0045540 regulation of cholesterol biosynthetic process;GO:0044267 cellular protein metabolic process;GO:0001701 in utero embryo…	GO:0005737 cytoplasm;GO:0005576 extracellular region;GO:0005615 extracellular space;GO:0005886 plasma membrane;GO:0005829 cytosol;GO:0005789 endoplasmic reticulum membrane;GO:0005769 early endosome;GO:0043231 intracellular membrane-bounded organelle;GO:0070062 extracellular exosome;GO:0043025 neuronal cell body;GO:0010008 endosome membrane;GO:0005788 endoplasmic reticulum lumen;GO:0043202 lysosom…	GO:0005543 phospholipid binding;GO:0008201 heparin binding;GO:0050750 low-density lipoprotein particle receptor binding;GO:0120020 cholesterol transfer activity;GO:0035473 lipase binding	I: Lipid transport and metabolism	K14462	ko04975: Fat digestion and absorption;ko04977: Vitamin digestion and absorption;ko04979: Cholesterol metabolism;ko05417: Lipid and atherosclerosis	IPR001747: Vitellogenin, N-terminal;IPR009454: Lipid transport, open beta-sheet;IPR011030: Lipovitellin-phosvitin complex, superhelical domain;IPR015255: Vitellinogen, open beta-sheet;IPR015816: Vitellinogen, beta-sheet N-terminal;IPR015817: Vitellinogen, open beta-sheet, subdomain 1;IPR015819: Lipid transport protein, beta-sheet shell;IPR016024: Armadillo-type fold;IPR022176: Apolipoprotein B100…	Endoplasmic reticulum	CS pos: 27-28. ARA-EE. Pr: 0.9479
2721	Q99426	Tubulin-folding cofactor B OS=Homo sapiens OX=9606 GN=TBCB PE=1 SV=2	TBCB	0.6577	0.6213	0	0.9784	0.7851	0.8275	1.3505	0.0336	up	GO:0030154 cell differentiation;GO:0007399 nervous system development	GO:0005737 cytoplasm;GO:0005829 cytosol;GO:0005874 microtubule;GO:0015630 microtubule cytoskeleton	--	O: Posttranslational modification, protein turnover, chaperones	K17262	--	IPR000626: Ubiquitin-like domain;IPR000938: CAP Gly-rich domain;IPR029071: Ubiquitin-like domain superfamily;IPR036859: CAP Gly-rich domain superfamily;IPR045172: Tubulin-folding cofactor B, N-terminal ubiquitin-like domain	Extracell	--
1135	P40123	Adenylyl cyclase-associated protein 2 OS=Homo sapiens OX=9606 GN=CAP2 PE=1 SV=1	CAP2	0.4589	0.5323	0.4364	0.5715	0.6922	0.6799	1.3615	0.0225	up	GO:0007165 signal transduction;GO:0000902 cell morphogenesis;GO:0007163 establishment or maintenance of cell polarity;GO:0008154 actin polymerization or depolymerization;GO:0007190 activation of adenylate cyclase activity;GO:0045761 regulation of adenylate cyclase activity	GO:0005886 plasma membrane;GO:0014069 postsynaptic density;GO:0030864 cortical actin cytoskeleton	GO:0042802 identical protein binding;GO:0003779 actin binding;GO:0008179 adenylate cyclase binding	Z: Cytoskeleton;T: Signal transduction mechanisms	K17261	--	IPR006599: CARP motif;IPR013912: Adenylate cyclase-associated CAP, C-terminal;IPR013992: Adenylate cyclase-associated CAP, N-terminal;IPR016098: Cyclase-associated protein CAP/septum formation inhibitor MinC, C-terminal;IPR017901: C-CAP/cofactor C-like domain;IPR018106: CAP, conserved site, N-terminal;IPR028417: CAP, conserved site, C-terminal;IPR036222: Adenylate cyclase-associated CAP, N-termin…	Cytoplasm	--
187	O14562	Ubiquitin domain-containing protein UBFD1 OS=Homo sapiens OX=9606 GN=UBFD1 PE=1 SV=2	UBFD1	0.1577	0.1868	0.2066	0.2241	0.2902	0.2433	1.3746	0.044	up	--	--	GO:0045296 cadherin binding;GO:0003723 RNA binding	O: Posttranslational modification, protein turnover, chaperones	--	--	IPR000626: Ubiquitin-like domain;IPR019954: Ubiquitin conserved site;IPR029071: Ubiquitin-like domain superfamily	Cytoplasm	--
205	O14841	5-oxoprolinase OS=Homo sapiens OX=9606 GN=OPLAH PE=1 SV=3	OPLAH	0.0248	0.0252	0.0285	0.0347	0	0.0378	1.3853	0.0163	up	GO:0006749 glutathione metabolic process;GO:0006750 glutathione biosynthetic process	GO:0005829 cytosol	GO:0005524 ATP binding;GO:0042802 identical protein binding;GO:0017168 5-oxoprolinase (ATP-hydrolyzing) activity	E: Amino acid transport and metabolism	K01469	ko00480: Glutathione metabolism;ko01100: Metabolic pathways	IPR002821: Hydantoinase A/oxoprolinase;IPR003692: Hydantoinase B/oxoprolinase;IPR008040: Hydantoinase/oxoprolinase, N-terminal	Cytoplasm	--
563	P01019	Angiotensinogen OS=Homo sapiens OX=9606 GN=AGT PE=1 SV=1	AGT	1.8906	2.3186	2.0595	3.2123	2.6622	2.8194	1.3869	0.0158	up	GO:0050731 positive regulation of peptidyl-tyrosine phosphorylation;GO:0014068 positive regulation of phosphatidylinositol 3-kinase signaling;GO:0045893 positive regulation of transcription, DNA-templated;GO:0006606 protein import into nucleus;GO:0007267 cell-cell signaling;GO:0010629 negative regulation of gene expression;GO:0007166 cell surface receptor signaling pathway;GO:0071260 cellular res…	GO:0005576 extracellular region;GO:0005615 extracellular space;GO:0005829 cytosol;GO:0070062 extracellular exosome;GO:0072562 blood microparticle;GO:0062023 collagen-containing extracellular matrix	GO:0005179 hormone activity;GO:0008083 growth factor activity;GO:0004867 serine-type endopeptidase inhibitor activity;GO:0048018 receptor ligand activity;GO:0017080 sodium channel regulator activity;GO:0016176 superoxide-generating NADPH oxidase activator activity;GO:0031702 type 1 angiotensin receptor binding;GO:0031703 type 2 angiotensin receptor binding	V: Defense mechanisms	K09821	ko04072: Phospholipase D signaling pathway;ko04080: Neuroactive ligand-receptor interaction;ko04261: Adrenergic signaling in cardiomyocytes;ko04270: Vascular smooth muscle contraction;ko04614: Renin-angiotensin system;ko04924: Renin secretion;ko04925: Aldosterone synthesis and secretion;ko04927: Cortisol synthesis and secretion;ko04931: Insulin resistance;ko04933: AGE-RAGE signaling pathway in di…	IPR000227: Angiotensinogen;IPR023795: Serpin, conserved site;IPR023796: Serpin domain;IPR033834: Angiotensinogen, serpin domain;IPR036186: Serpin superfamily;IPR042178: Serpin superfamily, domain 1;IPR042185: Serpin superfamily, domain 2	Extracell	CS pos: 33-34. AAG-DR. Pr: 0.7128
3497	Q9Y6D5	Brefeldin A-inhibited guanine nucleotide-exchange protein 2 OS=Homo sapiens OX=9606 GN=ARFGEF2 PE=1 SV=3	ARFGEF2	0.2559	0.2981	0.3244	0.3597	0.4018	0.4705	1.4025	0.0327	up	GO:0035556 intracellular signal transduction;GO:0006887 exocytosis;GO:0015031 protein transport;GO:0006893 Golgi to plasma membrane transport;GO:0007032 endosome organization;GO:0032760 positive regulation of tumor necrosis factor production;GO:0001881 receptor recycling;GO:0032012 regulation of ARF protein signal transduction;GO:0010256 endomembrane system organization	GO:0005829 cytosol;GO:0016020 membrane;GO:0048471 perinuclear region of cytoplasm;GO:0031410 cytoplasmic vesicle;GO:0000139 Golgi membrane;GO:0043197 dendritic spine;GO:0005802 trans-Golgi network;GO:0055037 recycling endosome;GO:0005815 microtubule organizing center;GO:0032279 asymmetric synapse;GO:0005879 axonemal microtubule;GO:0032280 symmetric synapse	GO:0017022 myosin binding;GO:0034237 protein kinase A regulatory subunit binding;GO:0005085 guanyl-nucleotide exchange factor activity;GO:0050811 GABA receptor binding	U: Intracellular trafficking, secretion, and vesicular transport	K18442	ko04144: Endocytosis	IPR000904: Sec7 domain;IPR011989: Armadillo-like helical;IPR015403: Sec7, C-terminal;IPR016024: Armadillo-type fold;IPR023394: Sec7, C-terminal domain superfamily;IPR032629: Mon2, dimerisation and cyclophilin-binding domain;IPR032691: Guanine nucleotide exchange factor, N-terminal;IPR035999: Sec7 domain superfamily	Cytoplasm	--
1845	Q13867	Bleomycin hydrolase OS=Homo sapiens OX=9606 GN=BLMH PE=1 SV=1	BLMH	1.6959	1.6979	1.612	2.1047	2.2143	2.7142	1.4051	0.0444	up	GO:0000209 protein polyubiquitination;GO:0006508 proteolysis;GO:0042493 response to drug;GO:0009636 response to toxic substance;GO:0043418 homocysteine catabolic process	GO:0005737 cytoplasm;GO:0005634 nucleus;GO:0005829 cytosol;GO:0070062 extracellular exosome	GO:0042802 identical protein binding;GO:0008234 cysteine-type peptidase activity;GO:0004197 cysteine-type endopeptidase activity;GO:0004177 aminopeptidase activity;GO:0004180 carboxypeptidase activity	E: Amino acid transport and metabolism	K01372	--	IPR000169: Cysteine peptidase, cysteine active site;IPR004134: Peptidase C1B, bleomycin hydrolase;IPR038765: Papain-like cysteine peptidase superfamily	Cytoplasm	--
831	P16402	Histone H1.3 OS=Homo sapiens OX=9606 GN=H1-3 PE=1 SV=2	H1-3	0.3343	0.4114	0.351	0.4797	0.4611	0.6155	1.4191	0.0408	up	GO:0000122 negative regulation of transcription by RNA polymerase II;GO:0006355 regulation of transcription, DNA-templated;GO:0080182 histone H3-K4 trimethylation;GO:0006334 nucleosome assembly;GO:0030261 chromosome condensation;GO:0031936 negative regulation of chromatin silencing;GO:0045910 negative regulation of DNA recombination;GO:0016584 nucleosome positioning;GO:0098532 histone H3-K27 trim…	GO:0005634 nucleus;GO:0000786 nucleosome	GO:0003723 RNA binding;GO:0003690 double-stranded DNA binding;GO:0031490 chromatin DNA binding;GO:0031492 nucleosomal DNA binding	B: Chromatin structure and dynamics	K11275	--	IPR005818: Linker histone H1/H5, domain H15;IPR005819: Linker histone H1/H5;IPR036388: Winged helix-like DNA-binding domain superfamily;IPR036390: Winged helix DNA-binding domain superfamily	Nucleus	--
1881	Q14353	Guanidinoacetate N-methyltransferase OS=Homo sapiens OX=9606 GN=GAMT PE=1 SV=1	GAMT	3.0136	3.1536	3.1599	4.6133	3.8156	4.8452	1.4232	0.0362	up	GO:0007283 spermatogenesis;GO:0009887 animal organ morphogenesis;GO:0006936 muscle contraction;GO:0032259 methylation;GO:0040014 regulation of multicellular organism growth;GO:0006600 creatine metabolic process;GO:0006601 creatine biosynthetic process	GO:0005737 cytoplasm;GO:0005634 nucleus;GO:0005829 cytosol	GO:0008168 methyltransferase activity;GO:0008757 S-adenosylmethionine-dependent methyltransferase activity;GO:0030731 guanidinoacetate N-methyltransferase activity	E: Amino acid transport and metabolism	K00542	ko00260: Glycine, serine and threonine metabolism;ko00330: Arginine and proline metabolism;ko01100: Metabolic pathways	IPR016550: Guanidinoacetate N-methyltransferase;IPR026480: Arginine N-methyltransferase 2-like domain;IPR029063: S-adenosyl-L-methionine-dependent methyltransferase	Cytoplasm	--
2582	Q96AY3	Peptidyl-prolyl cis-trans isomerase FKBP10 OS=Homo sapiens OX=9606 GN=FKBP10 PE=1 SV=1	FKBP10	0.5947	0.6563	0.6762	0.9206	0.9769	0.8724	1.4372	0.0022	up	GO:0017185 peptidyl-lysine hydroxylation;GO:0001701 in utero embryonic development;GO:0030199 collagen fibril organization;GO:0042060 wound healing;GO:0035909 aorta morphogenesis;GO:0085029 extracellular matrix assembly	GO:0016020 membrane;GO:0005783 endoplasmic reticulum;GO:0005758 mitochondrial intermembrane space;GO:0005788 endoplasmic reticulum lumen	GO:0005509 calcium ion binding;GO:0003755 peptidyl-prolyl cis-trans isomerase activity;GO:0005528 FK506 binding	O: Posttranslational modification, protein turnover, chaperones	K09575	--	IPR001179: FKBP-type peptidyl-prolyl cis-trans isomerase domain;IPR002048: EF-hand domain;IPR011992: EF-hand domain pair;IPR018247: EF-Hand 1, calcium-binding site	Extracell	CS pos: 28-29. AVG-RG. Pr: 0.2891
1695	Q06265	Exosome complex component RRP45 OS=Homo sapiens OX=9606 GN=EXOSC9 PE=1 SV=3	EXOSC9	0.0828	0.0923	0.0752	0	0.1295	0.1119	1.447	0.0479	up	GO:0006955 immune response;GO:0045944 positive regulation of transcription by RNA polymerase II;GO:0043488 regulation of mRNA stability;GO:0006364 rRNA processing;GO:0030307 positive regulation of cell growth;GO:0043928 exonucleolytic catabolism of deadenylated mRNA;GO:0000956 nuclear-transcribed mRNA catabolic process;GO:0000467 exonucleolytic trimming to generate mature 3'-end of 5.8S rRNA from…	GO:0005737 cytoplasm;GO:0005634 nucleus;GO:0005829 cytosol;GO:0005654 nucleoplasm;GO:0005730 nucleolus;GO:0070062 extracellular exosome;GO:0000177 cytoplasmic exosome (RNase complex);GO:0000228 nuclear chromosome;GO:0000178 exosome (RNase complex);GO:0000176 nuclear exosome (RNase complex)	GO:0003723 RNA binding;GO:0035925 mRNA 3'-UTR AU-rich region binding;GO:0001102 RNA polymerase II activating transcription factor binding;GO:0000175 3'-5'-exoribonuclease activity	J: Translation, ribosomal structure and biogenesis	K03678	ko03018: RNA degradation	IPR001247: Exoribonuclease, phosphorolytic domain 1;IPR015847: Exoribonuclease, phosphorolytic domain 2;IPR020568: Ribosomal protein S5 domain 2-type fold;IPR027408: PNPase/RNase PH domain superfamily;IPR033100: Exosome complex component RRP45;IPR036345: Exoribonuclease, PH domain 2 superfamily	Cytoplasm	--
3059	Q9NQG5	Regulation of nuclear pre-mRNA domain-containing protein 1B OS=Homo sapiens OX=9606 GN=RPRD1B PE=1 SV=1	RPRD1B	0.9993	1	1.1919	1.2811	1.684	1.6537	1.4473	0.0325	up	GO:0031124 mRNA 3'-end processing;GO:0045944 positive regulation of transcription by RNA polymerase II;GO:0008284 positive regulation of cell population proliferation;GO:0042795 snRNA transcription by RNA polymerase II;GO:0010564 regulation of cell cycle process;GO:0070940 dephosphorylation of RNA polymerase II C-terminal domain	GO:0005634 nucleus;GO:0005654 nucleoplasm;GO:0016591 RNA polymerase II, holoenzyme	GO:0042802 identical protein binding;GO:0000993 RNA polymerase II complex binding	A: RNA processing and modification	K15559	--	IPR006569: CID domain;IPR008942: ENTH/VHS;IPR032337: Cell-cycle alteration and expression-elevated protein in tumour	Nucleus	--
2727	Q99470	Stromal cell-derived factor 2 OS=Homo sapiens OX=9606 GN=SDF2 PE=1 SV=2	SDF2	0.1372	0.1646	0.1888	0.2563	0	0.2375	1.5101	0.0328	up	GO:0006486 protein glycosylation	GO:0005615 extracellular space;GO:0016020 membrane;GO:0005783 endoplasmic reticulum	GO:0004169 dolichyl-phosphate-mannose-protein mannosyltransferase activity	R: General function prediction only	K15692	--	IPR016093: MIR motif;IPR036300: Mir domain superfamily	Extracell	CS pos: 20-21. ASS-LG. Pr: 0.3377
2734	Q99543	DnaJ homolog subfamily C member 2 OS=Homo sapiens OX=9606 GN=DNAJC2 PE=1 SV=4	DNAJC2	0.1079	0.1359	0.1085	0.1689	0.2015	0.163	1.5141	0.0149	up	GO:0045893 positive regulation of transcription, DNA-templated;GO:0006260 DNA replication;GO:0006325 chromatin organization;GO:1900034 regulation of cellular response to heat;GO:2000279 negative regulation of DNA biosynthetic process;GO:0051083 'de novo' cotranslational protein folding	GO:0005737 cytoplasm;GO:0005634 nucleus;GO:0005829 cytosol;GO:0005654 nucleoplasm;GO:0005730 nucleolus;GO:0031965 nuclear membrane	GO:0003723 RNA binding;GO:0042393 histone binding;GO:0003682 chromatin binding;GO:0030544 Hsp70 protein binding;GO:0061649 ubiquitin modification-dependent histone binding	O: Posttranslational modification, protein turnover, chaperones	K09522	--	IPR001005: SANT/Myb domain;IPR001623: DnaJ domain;IPR009057: Homeobox-like domain superfamily;IPR017884: SANT domain;IPR017930: Myb domain;IPR018253: DnaJ domain, conserved site;IPR032003: Ribosome-associated complex head domain;IPR036869: Chaperone J-domain superfamily;IPR042569: Ribosome-associated complex head domain superfamily	Nucleus	--
556	P00734	Prothrombin OS=Homo sapiens OX=9606 GN=F2 PE=1 SV=2	F2	0.4282	0.5379	0.5342	0.7201	0.7547	0.8304	1.5365	0.0134	up	GO:0050900 leukocyte migration;GO:0030449 regulation of complement activation;GO:0007275 multicellular organism development;GO:0014068 positive regulation of phosphatidylinositol 3-kinase signaling;GO:0007596 blood coagulation;GO:0030307 positive regulation of cell growth;GO:0008284 positive regulation of cell population proliferation;GO:0006888 endoplasmic reticulum to Golgi vesicle-mediated tra…	GO:0005576 extracellular region;GO:0005615 extracellular space;GO:0005886 plasma membrane;GO:0070062 extracellular exosome;GO:0072562 blood microparticle;GO:0005788 endoplasmic reticulum lumen;GO:0062023 collagen-containing extracellular matrix;GO:0005796 Golgi lumen	GO:0005509 calcium ion binding;GO:0005102 signaling receptor binding;GO:0008201 heparin binding;GO:0004252 serine-type endopeptidase activity;GO:0008047 enzyme activator activity;GO:0008083 growth factor activity;GO:0001530 lipopolysaccharide binding;GO:0070053 thrombospondin receptor activity	--	K01313	ko04072: Phospholipase D signaling pathway;ko04080: Neuroactive ligand-receptor interaction;ko04610: Complement and coagulation cascades;ko04611: Platelet activation;ko04810: Regulation of actin cytoskeleton;ko05130: Pathogenic Escherichia coli infection;ko05171: Coronavirus disease - COVID-19;ko05200: Pathways in cancer	IPR000001: Kringle;IPR000294: Gamma-carboxyglutamic acid-rich (GLA) domain;IPR001254: Serine proteases, trypsin domain;IPR001314: Peptidase S1A, chymotrypsin family;IPR003966: Prothrombin/thrombin;IPR009003: Peptidase S1, PA clan;IPR013806: Kringle-like fold;IPR018056: Kringle, conserved site;IPR018114: Serine proteases, trypsin family, histidine active site;IPR018992: Thrombin light chain;IPR033…	Extracell	CS pos: 24-25. VHS-QH. Pr: 0.8950
794	P14174	Macrophage migration inhibitory factor OS=Homo sapiens OX=9606 GN=MIF PE=1 SV=4	MIF	4.4582	5.12	5.1803	8.8343	6.7026	7.3455	1.5505	0.0162	up	GO:0050900 leukocyte migration;GO:0043312 neutrophil degranulation;GO:0043066 negative regulation of apoptotic process;GO:0033138 positive regulation of peptidyl-serine phosphorylation;GO:0050731 positive regulation of peptidyl-tyrosine phosphorylation;GO:0035722 interleukin-12-mediated signaling pathway;GO:0006954 inflammatory response;GO:0042327 positive regulation of phosphorylation;GO:0045087…	GO:0005737 cytoplasm;GO:0005576 extracellular region;GO:0005615 extracellular space;GO:0005886 plasma membrane;GO:0005829 cytosol;GO:0005654 nucleoplasm;GO:0070062 extracellular exosome;GO:0031982 vesicle;GO:1904813 ficolin-1-rich granule lumen;GO:0034774 secretory granule lumen;GO:0009986 cell surface	GO:0042802 identical protein binding;GO:0002020 protease binding;GO:0042056 chemoattractant activity;GO:0005125 cytokine activity;GO:0005126 cytokine receptor binding;GO:0004167 dopachrome isomerase activity;GO:0050178 phenylpyruvate tautomerase activity	V: Defense mechanisms	K07253	ko00350: Tyrosine metabolism;ko00360: Phenylalanine metabolism;ko01100: Metabolic pathways	IPR001398: Macrophage migration inhibitory factor;IPR014347: Tautomerase/MIF superfamily;IPR019829: Macrophage migration inhibitory factor, conserved site	Cytoplasm_Nucleus	--
3470	Q9Y5Q8	General transcription factor 3C polypeptide 5 OS=Homo sapiens OX=9606 GN=GTF3C5 PE=1 SV=2	GTF3C5	0.098	0.1104	0.1163	0.1584	0.1632	0.1823	1.5521	0.003	up	GO:0006383 transcription by RNA polymerase III;GO:0035914 skeletal muscle cell differentiation;GO:0042791 5S class rRNA transcription by RNA polymerase III;GO:0042797 tRNA transcription by RNA polymerase III;GO:0006384 transcription initiation from RNA polymerase III promoter	GO:0005654 nucleoplasm;GO:0000127 transcription factor TFIIIC complex	GO:0003677 DNA binding	K: Transcription	K15202	--	IPR019136: Transcription factor IIIC subunit 5, HTH domain;IPR041499: Transcription factor IIIC subunit Tfc1/Sfc1, triple barrel domain;IPR042536: TFIIIC, subcomplex tauA subunit Sfc1, triple barrel domain superfamily	Cytoplasm	--
2825	Q9BV20	Methylthioribose-1-phosphate isomerase OS=Homo sapiens OX=9606 GN=MRI1 PE=1 SV=1	MRI1	0.6635	0.6543	0.7813	1.085	1.2781	0.9252	1.5666	0.0224	up	GO:0019509 L-methionine salvage from methylthioadenosine;GO:0019284 L-methionine salvage from S-adenosylmethionine	GO:0005829 cytosol;GO:0005654 nucleoplasm;GO:0001650 fibrillar center;GO:0042995 cell projection	GO:0042802 identical protein binding;GO:0046523 S-methyl-5-thioribose-1-phosphate isomerase activity	J: Translation, ribosomal structure and biogenesis	K08963	ko00270: Cysteine and methionine metabolism;ko01100: Metabolic pathways	IPR000649: Initiation factor 2B-related;IPR005251: Methylthioribose-1-phosphate isomerase;IPR011559: Initiation factor 2B alpha/beta/delta;IPR027363: Methylthioribose-1-phosphate isomerase, N-terminal;IPR037171: NagB/RpiA transferase-like;IPR042529: Initiation factor 2B-like, C-terminal	Mitochondrion	--
154	O00267	Transcription elongation factor SPT5 OS=Homo sapiens OX=9606 GN=SUPT5H PE=1 SV=1	SUPT5H	0.6874	0.8474	0.623	1.177	0.9661	1.242	1.5687	0.0198	up	GO:0000122 negative regulation of transcription by RNA polymerase II;GO:0006357 regulation of transcription by RNA polymerase II;GO:0045944 positive regulation of transcription by RNA polymerase II;GO:0006366 transcription by RNA polymerase II;GO:0006370 7-methylguanosine mRNA capping;GO:0050434 positive regulation of viral transcription;GO:0006368 transcription elongation from RNA polymerase II …	GO:0005634 nucleus;GO:0005654 nucleoplasm;GO:0032044 DSIF complex	GO:0003723 RNA binding;GO:0003729 mRNA binding;GO:0046982 protein heterodimerization activity;GO:0019899 enzyme binding;GO:0003682 chromatin binding	K: Transcription	K15172	--	IPR005100: NGN domain;IPR005824: KOW;IPR006645: NusG, N-terminal;IPR008991: Translation protein SH3-like domain superfamily;IPR014722: Ribosomal protein L2, domain 2;IPR017071: Transcription elongation factor Spt5, eukaryote;IPR022581: Spt5 transcription elongation factor, N-terminal;IPR024945: Spt5 C-terminal domain;IPR036735: NusG, N-terminal domain superfamily;IPR039385: NGN domain, eukaryotic…	Nucleus	--
182	O00767	Stearoyl-CoA desaturase OS=Homo sapiens OX=9606 GN=SCD PE=1 SV=2	SCD	0.3907	0.4613	0.4831	0.6799	0.5948	0.8516	1.5926	0.0282	up	GO:0046949 fatty-acyl-CoA biosynthetic process;GO:1903966 monounsaturated fatty acid biosynthetic process;GO:0120162 positive regulation of cold-induced thermogenesis;GO:0045540 regulation of cholesterol biosynthetic process;GO:0070542 response to fatty acid;GO:0006636 unsaturated fatty acid biosynthetic process	GO:0005789 endoplasmic reticulum membrane;GO:0016020 membrane;GO:0016021 integral component of membrane;GO:0005730 nucleolus;GO:0005783 endoplasmic reticulum;GO:0030176 integral component of endoplasmic reticulum membrane	GO:0005506 iron ion binding;GO:0016491 oxidoreductase activity;GO:0032896 palmitoyl-CoA 9-desaturase activity;GO:0004768 stearoyl-CoA 9-desaturase activity	I: Lipid transport and metabolism	K00507	ko01040: Biosynthesis of unsaturated fatty acids;ko01100: Metabolic pathways;ko01212: Fatty acid metabolism;ko03320: PPAR signaling pathway;ko04152: AMPK signaling pathway;ko04212: Longevity regulating pathway - worm	IPR001522: Fatty acid desaturase type 1, conserved site;IPR015876: Acyl-CoA desaturase	Cytoplasm	--
2242	Q7LGA3	Heparan sulfate 2-O-sulfotransferase 1 OS=Homo sapiens OX=9606 GN=HS2ST1 PE=1 SV=1	HS2ST1	0.2296	0.2104	0.1812	0.2672	0.3354	0.3871	1.5935	0.0303	up	GO:0006024 glycosaminoglycan biosynthetic process;GO:0015015 heparan sulfate proteoglycan biosynthetic process, enzymatic modification;GO:0015014 heparan sulfate proteoglycan biosynthetic process, polysaccharide chain biosynthetic process	GO:0016020 membrane;GO:0016021 integral component of membrane;GO:0000139 Golgi membrane	GO:0008146 sulfotransferase activity;GO:0004394 heparan sulfate 2-O-sulfotransferase activity	O: Posttranslational modification, protein turnover, chaperones	K02513	ko00534: Glycosaminoglycan biosynthesis - heparan sulfate / heparin	IPR005331: Sulfotransferase;IPR027417: P-loop containing nucleoside triphosphate hydrolase	Endoplasmic reticulum	--
3477	Q9Y5Y0	Feline leukemia virus subgroup C receptor-related protein 1 OS=Homo sapiens OX=9606 GN=FLVCR1 PE=1 SV=1	FLVCR1	2.1141	1.9856	2.0722	3.6602	2.7832	3.4294	1.5996	0.0257	up	GO:0001701 in utero embryonic development;GO:0035264 multicellular organism growth;GO:0006879 cellular iron ion homeostasis;GO:0006839 mitochondrial transport;GO:0030218 erythrocyte differentiation;GO:0043249 erythrocyte maturation;GO:0046620 regulation of organ growth;GO:0042733 embryonic digit morphogenesis;GO:0001568 blood vessel development;GO:0048536 spleen development;GO:0048704 embryonic s…	GO:0005739 mitochondrion;GO:0005886 plasma membrane;GO:0016021 integral component of membrane;GO:0031966 mitochondrial membrane	GO:0020037 heme binding;GO:0015232 heme transmembrane transporter activity	R: General function prediction only	K08220	--	IPR011701: Major facilitator superfamily;IPR020846: Major facilitator superfamily domain;IPR036259: MFS transporter superfamily	Plasma membrane	--
943	P24390	ER lumen protein-retaining receptor 1 OS=Homo sapiens OX=9606 GN=KDELR1 PE=1 SV=1	KDELR1	0.1224	0.1145	0	0.2109	0.1715	0.1878	1.6041	0.0073	up	GO:0006890 retrograde vesicle-mediated transport, Golgi to endoplasmic reticulum;GO:0015031 protein transport;GO:0006888 endoplasmic reticulum to Golgi vesicle-mediated transport;GO:0006621 protein retention in ER lumen	GO:0005789 endoplasmic reticulum membrane;GO:0016021 integral component of membrane;GO:0005783 endoplasmic reticulum;GO:0005794 Golgi apparatus;GO:0000139 Golgi membrane;GO:0030133 transport vesicle;GO:0033116 endoplasmic reticulum-Golgi intermediate compartment membrane;GO:0005793 endoplasmic reticulum-Golgi intermediate compartment;GO:0005801 cis-Golgi network;GO:0030663 COPI-coated vesicle mem…	GO:0046923 ER retention sequence binding;GO:0005046 KDEL sequence binding	U: Intracellular trafficking, secretion, and vesicular transport	K10949	ko05110: Vibrio cholerae infection	IPR000133: ER lumen protein retaining receptor	Plasma membrane	--
2797	Q9BRX8	Peroxiredoxin-like 2A OS=Homo sapiens OX=9606 GN=PRXL2A PE=1 SV=3	PRXL2A	1.0229	1.1951	1.2329	2.0286	2.3375	1.7012	1.7582	0.0106	up	GO:0045670 regulation of osteoclast differentiation	GO:0005737 cytoplasm;GO:0005576 extracellular region	GO:0016209 antioxidant activity	S: Function unknown	K15717	ko00590: Arachidonic acid metabolism;ko01100: Metabolic pathways	IPR032801: Peroxiredoxin-like 2A/B/C	Extracell	--
1442	P58546	Myotrophin OS=Homo sapiens OX=9606 GN=MTPN PE=1 SV=2	MTPN	0.3073	0.2507	0.2966	0.6034	0.4064	0.5626	1.8397	0.0222	up	GO:0030307 positive regulation of cell growth;GO:0008361 regulation of cell size;GO:0071260 cellular response to mechanical stimulus;GO:0051092 positive regulation of NF-kappaB transcription factor activity;GO:0051146 striated muscle cell differentiation;GO:0030182 neuron differentiation;GO:0010613 positive regulation of cardiac muscle hypertrophy;GO:0051247 positive regulation of protein metabol…	GO:0005737 cytoplasm;GO:0005634 nucleus;GO:0005829 cytosol;GO:0030424 axon;GO:0048471 perinuclear region of cytoplasm;GO:0008290 F-actin capping protein complex	GO:0043565 sequence-specific DNA binding	K: Transcription	--	--	IPR002110: Ankyrin repeat;IPR036770: Ankyrin repeat-containing domain superfamily	Cytoplasm	--
2332	Q8IYD1	Eukaryotic peptide chain release factor GTP-binding subunit ERF3B OS=Homo sapiens OX=9606 GN=GSPT2 PE=1 SV=2	GSPT2	0.1973	0.2791	0.2074	0.3226	0.6514	0.5045	2.162	0.0487	up	GO:0007049 cell cycle;GO:0006412 translation;GO:0000184 nuclear-transcribed mRNA catabolic process, nonsense-mediated decay;GO:0002184 cytoplasmic translational termination	GO:0005829 cytosol;GO:0018444 translation release factor complex	GO:0003723 RNA binding;GO:0005525 GTP binding;GO:0003924 GTPase activity;GO:0003747 translation release factor activity	J: Translation, ribosomal structure and biogenesis	K03267	ko03015: mRNA surveillance pathway	IPR000795: Translational (tr)-type GTP-binding domain;IPR004160: Translation elongation factor EFTu/EF1A, C-terminal;IPR009000: Translation protein, beta-barrel domain superfamily;IPR009001: Translation elongation factor EF1A/initiation factor IF2gamma, C-terminal;IPR009818: Ataxin-2, C-terminal;IPR027417: P-loop containing nucleoside triphosphate hydrolase;IPR031157: Tr-type G domain, conserved …	Cytoplasm_Nucleus	--
1811	Q13469	Nuclear factor of activated T-cells, cytoplasmic 2 OS=Homo sapiens OX=9606 GN=NFATC2 PE=1 SV=2	NFATC2	0.0259	0	0.0234	0.0654	0.0547	0	2.4369	0.0267	up	GO:0038095 Fc-epsilon receptor signaling pathway;GO:0006974 cellular response to DNA damage stimulus;GO:0045944 positive regulation of transcription by RNA polymerase II;GO:0045893 positive regulation of transcription, DNA-templated;GO:0006355 regulation of transcription, DNA-templated;GO:0042493 response to drug;GO:0016477 cell migration;GO:1901741 positive regulation of myoblast fusion;GO:00308…	GO:0005737 cytoplasm;GO:0005634 nucleus;GO:0005829 cytosol;GO:0005654 nucleoplasm;GO:1990904 ribonucleoprotein complex;GO:0005667 transcription regulator complex	GO:0003677 DNA binding;GO:0008134 transcription factor binding;GO:0019902 phosphatase binding;GO:1990837 sequence-specific double-stranded DNA binding;GO:0003682 chromatin binding;GO:0003700 DNA-binding transcription factor activity;GO:0001227 DNA-binding transcription repressor activity, RNA polymerase II-specific;GO:0000978 RNA polymerase II cis-regulatory region sequence-specific DNA binding;G…	--	K17332	ko04022: cGMP-PKG signaling pathway;ko04218: Cellular senescence;ko04310: Wnt signaling pathway;ko04360: Axon guidance;ko04370: VEGF signaling pathway;ko04380: Osteoclast differentiation;ko04625: C-type lectin receptor signaling pathway;ko04650: Natural killer cell mediated cytotoxicity;ko04658: Th1 and Th2 cell differentiation;ko04659: Th17 cell differentiation;ko04660: T cell receptor signaling…	IPR002909: IPT domain;IPR008366: Nuclear factor of activated T cells (NFAT);IPR008967: p53-like transcription factor, DNA-binding;IPR011539: Rel homology domain (RHD), DNA-binding domain;IPR013783: Immunoglobulin-like fold;IPR014756: Immunoglobulin E-set;IPR032397: Rel homology dimerisation domain;IPR037059: Rel homology domain (RHD), DNA-binding domain superfamily	Nucleus	--
3012	Q9HBU6	Ethanolamine kinase 1 OS=Homo sapiens OX=9606 GN=ETNK1 PE=1 SV=1	ETNK1	0.0224	0.0259	0.0272	0.07	0	0.058	2.541	0.019	up	GO:0006646 phosphatidylethanolamine biosynthetic process	GO:0005886 plasma membrane;GO:0005829 cytosol;GO:0016020 membrane;GO:0005654 nucleoplasm	GO:0005524 ATP binding;GO:0004305 ethanolamine kinase activity	I: Lipid transport and metabolism	K00894	ko00564: Glycerophospholipid metabolism;ko01100: Metabolic pathways	IPR011009: Protein kinase-like domain superfamily	Plasma membrane	--
